# Supplementary material for: New Miocene Fossils and the History of Penguins in Australia
Source: PLoS One. 2016 Apr 26;11(4):e0153915. doi: 10.1371/journal.pone.0153915 (PMC4845988; doi:10.1371/journal.pone.0153915)
Supplement: S1 File — (TXT) [file pone.0153915.s001.txt]

xread
8390 76

Gavia_immer                     0001000000000-??00002000000----------------------------------0?100?000200000001011100002-0011000201001000000000000-0--110006100101101010000210110001000-010000000000021-20-00-0010001000102011000-20001000100101000?????????????????011010200000-001?CACTTAATGGGCAATAGGCAGGCACTGGAGAAAGATGCCAATGACGTGAAAACACAAGACAATAAAGCTCATCAGAACAATCTGAAGCAACTTTGCCGCATCTGTGGAGTTTCATTTAAAACTGACTGTTACAAGAGAACTCATCCAGTGCATGGGCCGGTGGATGATGAAACTCTGTGGCTTCTGAGAAAGAAAGAGAAAAAAGCAACCTCTTGGCCAGATCTTATCGCTAAGGTTTTTAAGATTGATGTGCGAGGGGATGTTGATACTATCCA?CCCACTCGATTTTGTCACAACTGCTGGAGTATTATCCATAGAAAATTCAGTAATACTCCATGTGAAGTATATTTTCCGAGGAACAGCACGATGGAGTGGCAACCCCACTCCCCAAACTGTGACGTGTGCCACGCTACCAGTCGGGGAGTCAAGAGAAAAAGCCAGCCACCCAGTGTGCAACAC?GCAAACGTGTGAAGACCATTGCAGAACGTGCTCGAATAAACAGAAGTGTAAAGAACCAAGCACAAATAAACAACAAAAATTTAATGAAAGAGAT?GTAAATTGCAAGAACATACATCTCAGCACCAAGCTGCTTGCCGTTGATTACCCAGCAGATTTCATTAAATCCATCTCTTGCCAGATCTGTGAGCATATTTTGGCAGATCCAGTGGAAACAACATG?AGACACCTGTTTTGCAGAACTTGCATCCTTAAATGTATCAAGGTTATGGGCAGCTATTGCCCCTCCTGCTGGTATCCTTGCTTCCCTACTGATCTGGTAACGCCAGTGAAATCCTTCCTGAACATCCTTGA?AGCCTGGGTCTAAGATGCCCTGTAAAGGATTGTGATGAAGAGATCTTGCATGGAAAATA?GGCCAACACCTCTCCGGCCACAAGGAGATGAAAGATAGAGAGCTCTACAGCCACATAAATAAAGGTGGCCGACCGAGGCAGCATCTCCTGTCTTTGACCAGGAGAGCTCAGAAACATCGTTTGAGAGAACTGAAACGTCAAGTCAAGGCTTTTGCTGAGAAAGAAGAGGGTGGCGATATAAAGGCTGTATGCATGACTTTGTTCCTGTTAGCCCTAAGAGCAAAAAATGAACACAGACAAGCAGATGAATTGGAGGCTATAATGCAAGGGAGGGGGTCTGGACTTCACCCTGCTGTCTGCCTGGCAATCCGAGTCAACACGTTTCTCAGCTGTAGCCAATATCATAAAATGTATAGAACGGTAAAAGCTGTCACTGGGAGGCAGATCTTCCAGCCTTTGCATGCTCTTCGCACTGCCGAGAAAGCCCTCCTGCCAGGTTATCACCCATTCGAGTGGAAACCTCCCTTGAAAAATGTATCCACTAACACAGAAGTGGGAATTATAGATGGACTATCAGGATTGCCACTCTCAATTGATGACTACCCAGTAGACACAATTGCAAAGAGATTTCGATATGATGCAGCCTTGGTTTCTGCCCTAAAGGACATGGAGGAGGAGATCTTGGAAGGCATGAAAGCAAAAAACCTGGATGACTATTTGAACGGTCCTTTCACTGTGGTAGTAAAAGAGTCCTGTGATGGAATGGGAGATGTCAGCGAGAAGCATGGAAGTGGGCCTGCTGTCCCAGAGAAGGCTGTTCGCTTTTCTTTCACAATCATGAACATTGCTATAGCGCAGGGGAATGAAAGCAAGAGGATCTTTGAAGAACTAAAGCCCAATTCAGAGTTGTGTTGCAAGCCCTTGTGCCTTATGCTGGCTGACGAATCGGATCATGAAACTCTGACGGCAATCCTGAGCCCTCTCATAGCAGAAAGAGAGGCTATGAAAAACAGTGAACTGCTCCTTGAAATGGGAGGCATCCTGAGAATATTCAAGTTCATCTTTAGGGGTACAGGCTATGATGAGAAACTCGTGCGGGAAGTGGAAGGGCTGGAGGCCTCAGGTTCCACTTACATTTGTACCCTGTGTGACGCAACCCGCCTGGAGGCGTCCCAGAATTTGGTCTTCCACTCCATAACCAGGAGCCATGCTGAAAATCTGGAGCGATATGAAATATGGAGGTCAAACCCATATCACGAATCTGTTGATGAGCTCCGTGACAGAGTGAAGGGTGTTTCAGCCAAACCTTTTATTGAGACCGTCCCTTCCATAGATGCGTTGCACTGTGACATTGGGAA?GCAACAGAATTCTACAGGATTTTCCAGATGGAGATAGGTGAAGTTTACAAGAATCCTGATGCGTCTAAAGAGGAGAGGAAGAGGTGGCAGTTGTCTCTTGACAAACACCTTAGGAAGAAGATGAACTTGAAGCCTATGATGAGGATGAGTGGAAATTTTGCTAGAAAGCTCATGTCCAAAGAGACAGTAGAGGCAGTATGTGAATTAATAAAGTGTGAGGAAAGGCATGAAGCCCTAAAAGAACTAATGGACCTTTATCTGAAGATGAAACCAGTGTGGCGATCTTCATGCCCTGCCAAGGAGTGTCCAGAATTGCTGTGCCAGTATAGCTATAATTCACAGCGTTTTGCTGAGCTCCTATCTACAAAGTTCAAGTACAGATATGAAGGCAAGATTACAAATTATTTCCACAAAACCCTTGCTCATGTTCCTGAAATCATTGAAAGAGACGGGTCCATTGGGGCCTGGGCGAGTGAAGGAAATGAGTCTGGAAACAAACTCTTTAGGAGGATGGCCCTCAACCTCCGAAAATCCCACCCCCTACTAAAAATAGTCAACAGCTCCCTAATCGACCTACCCACCCCTCCAAACATCTCCGCCTGATGAAACTTTGGATCCCTCCTAGGCATCTGCCTAATAACACAAATCCTAACCGGCCTACTACTAGCCATACACTACACAGCAGATACAACCTTAGCCTTCTCGTCCGTTGCTCACACATGCCGAAATGTACAGTACGGCTGATTAATCCGCAACTTACACGCAAACGGAGCCTCATTCTTCTTCATCTGCATCTACCTACACATTGGACGAGGACTCTACTATGGCTCATACTTATACAAAGAGACTTGAAACACAGGAGTTATCCTCCTACTTACCCTCATAGCAACTGCTTTCGTAGGCTATGTCCTTCCATGAGGACAAATATCATTCTGAGGAGCTACAGTCATCACTAACCTATTCTCAGCCATCCCCTACATTGGCCAAACTCTCGTAGAATGAGCCTGAGGCGGATTCTCAGTAGACAACCCCACATTAACCCGATTCTTTGCCCTACACTTCCTCCTCCCATTCGTAATCACAGGCCTCGTCCTAATCCACATTACCTTCCTCCACGAATCAGGCTCGAACAACCCCCTAGGAATCGTATCCAACTGCGACAAGATTCCCTTCCACCCCTACTTCTCCCTAAAGGATACCCTAGGCTTTATCCTCATACTCACCCCGCTAATAACCCTAGCCCTATTCTCACCCAATATACTAGGGGACCCAGAGAACTTCACCCCAGCAAACCCACTCGTCACACCCCCTCATATCAAACCAGAGTGATACTTCCTATTTGCCTATGCCATCCTACGCTCAATCCCTAACAAACTGGGAGGAGTACTAGCCCTAGCAGCCTCCGTACTAATCCTATTCCTAAGCCCCCTCCTCCATAAATCCAAACAGCGCACAATAGCCTTCCGCCCCCTCTCCCAACTCCTATTCTGAGCCCTAATCGCCAACCTCCTTATCCTCACCTGAGTCGGCAGCCAACCTGTAGAGCACCCCTTCATCATCATCGGCCAACTAGCCTCCCTCGCCTACTTCTCCATCCTCCTCATCCTCTTCCCCCTTATCGGAGCCCTAGAGAACAAAATACTTAGCTACTAA---------------------------------------------------------------------------------------------------CTTAGCCTGCTCATCCGTGCAGAGCTCGGACAACCAGGAACCCTCCTAGGAGACGACCAAATCTATAACGTAATTGTTACTGCCCACGCCTTCGTAATAATCTTCTTCATGGTTATACCTATTATAATCGGAGGATTTGGAAACTGACTAGTCCCCCTTATAATTGGTGCTCCCGACATAGCATTCCCACGCATAAACAATATAAGCTTCTGACTCCTTCCCCCATCCTTCCTACTCCTACTAGCTTCCTCCACAGTAGAGGCAGGAGCAGGTACAGGCTGAACCGTATACCCTCCATTAGCTGGCAATCTCGCCCATGCTGGAGCCTCAGTCGACTTAGCCATTTTCTCTCTCCACCTAGCAGGTGTTTCCTCCATCCTAGGGGCAATTAACTTCATCACAACCGCCATTAACATAAAACCACCAGCCCTCTCACAGTATCAAACCCCCCTATTC------------------------------------------------------------------------------------------------------------------------------------------------------------------------------------------------------------------------------------------------------------------------------------------------------------------------------------------------------------------------------------------------------------------------------------------------------------------------------------------------------------------------------------------------------------------------------------------------------------------------------------------------------------------------------------------------------------------------------------------------------------------------------------------------------------------------------------------------------------------------------------------------------------------------------------------------------------------------------------------------------------------------------------AAAGACTTAGTCCTAGCCTTACAGTTAATTCTTGCTAAACATATACATGCAAGTATCCGCGCACCAGTGTAAATGCCCTCAATCT-CTTGCTTGCAAGACAAAGGAGCGGGTATCAGGCACACCTGTAATTGAACCGTAGCCCAAGACGCCTTGCTTAGCCACACCCCCACGGGTATTCAGCAGTAGTTAACATTAAGCAATAAGTGTAAACTTGACTTAGTTATAGCAACAC-TCAGGGTCGGTAAATCTTGTGCCAGCCACCGCGGTCACACAAGAGGCCCAAATTAACCGTATACACGGCGTAAAGAGTGGTACCATGCTATCCCA-TCAACTAGGATCAAAGTGCAACTGAGCTGTCGTAAGCCCAAGATGCATTAAAAGCCACCCTCAAGACGATCTTAGCACCCCC-GATCAATTGAACCCCACGAAAGCTGGGACACAAACTGGGATTAGATACCCCACTATGCCCAGCCCTAAATCTTGATGCTTACC-CCACTGAAGCATCCGCCTGAGAACTACGAGCACAAACGCTTAAAACTCTAAGGACTTGGCGGTGCCCCAAACCCACCTAGAGGAGCCTGTTCTGTAATCGATAACCCACGATATACCCAACCGTCCCTTGCC-ACAGCAGCCTACATACCGCCGTCGCCAGCTCACCTCTACCTGAGAGTGCAACAGTGAGCACAATAGCCCTACG----CCGCTAACAAGACAGGTCAAGGTATAGCTCATGGGGCGGAAGAAATGGGCTACATTTTCTAAGATAGAAAA----CACGAAAAGGGGT-ATGAAACT-ACCCCTGGAAGGCGGATTTAGCAGTAAAGCGGGACAATAAA--GCCCCCTTTAAGTCGGCCCTGGAGCACGTACATACCGCCTGTCACCCTCCTCATAAGCCCCTA-TTGCTTATAA-CTAATAC----ACCTACCAGC--TGAAGATGAGGTAA-----------------------------------------------------------------------------------------------------------------------------------------------??--------------------------------------------------------------------------------------------------------------------------------------------------------------------------------------------------------------------------------------------------------------------------------------------------------------------------------------------------------------------------------------------------------------------------------------------------------------------------------AT?AAGAGCTATTTAAAGGGGGTACAGCCCCTTTTAAAGAAGGACACG-CCTTCCCTAGCGGATAACTTACCCAACCCCACCCCCTAA----ACTTGTAGGCCCTTAAGCAGCCATCAGCAAAGAGTGCGTCAAAGCTCCACACCCCAAAAA--TCTGAAGACTGTACGACTCCCTTA-CCACCAACAGGCCAACCTATAACAATAGAAGGATTAATGCTAAAATAAGTAACTAGGGCCT-----CTCACCCTCTCAG-GCGCAAGCTTACAT--GATTCCATTATTAACAG---GCTAACTAATACCGCAACTTT--GACAAGACAAAATATTGAACCCGTCCTGTTAACCCAACTCAGGAGCGCCCA-TAAGAAAGATTTAAATCTGCAGAAGGAACTAGGCAAACCCAAGGCCCGACTGTTTACCAAAAACATAGCCTTCAGCCAACCAAGTATTGAAGGTGATGCCTGCCCAGTGACCCC-ACGTTCAACGGCCGCGGTATCCTAACCGTGCGAAGGTAGCGCAATCAATTGTCCCATAAATCGAGACTTGTATGAATGGCTAAACGAGGTCTTAACTGTCTCCTGTAGATAATCAGTGAAATTGATCTTCCTGTGCAAAAGCAGGAATAGGCACATAAGACGAGAAGACCCTGTGGAACTTAAAAATCAGCGGCCACCACACATTTAACTCCTAAGCCTACTAGGCCCGCACACCCCC-TCCAAACACTGGCCCGCATTTTTCGGTTGGGGCGACCTTGGAGAAAAACGAATCCTCCAAAAATAAGACCA-CACCTCTTAACCAAGAGCAACATCTCAACGTACCAACAGTAACCAGACCCAGCACAAGCCTGACTAATGGACCAAACTACCCCAGGGATAACAGCGCAATCTCCTTCAAGAGCCCATATCGACGAGGAGGTTT-ACGACCTCGATGTTGGATCAGGACATCCTAATGG--------------------------------------------------------------------------------------------------------------------------------------------------------------------------------------------------------------------------------------------


Gavia_stellata                  0001000000000-[0123]000002000000----------------------------------011000000200000001111100002-001100020100100?000000000-0--110006100100101110000210110001000-010000000000021-20-00-00100010001020?1000-20001000100101000?021?1?01????????011010200000-001?------------------------------------------------------------------------------------------------------------------------------------------------------------------------------------------------------------------------------------------------------------------------------------------------------------------------------------------------------------------------------------------------------------------------------------------------------------------------------------------------------------------------------------------------------------------------------------------------------------------------------------------------------------------------------------------------------------------------------------------------------------------------------------------------------------------------------------------------------------------------------------------------------------------------------------------------------------------------------------------------------------------------------------------------------------------------------------------------------------------------------------------------------------------------------------------------------------------------------------------------------------------------------------------------------------------------------------------------------------------------------------------------------------------------------------------------------------------------------------------------------------------------------------------------------------------------------------------------------------------------------------------------------------------------------------------------------------------------------------------------------------------------------------------------------------------------------------------------------------------------------------------------------------------------------------------------------------------------------------------------------------------------------------------------------------------------------------------------------------------------------------------------------------------------------------------------------------------------------------------------------------------------------------------------------------------------------------------------------------------------------------------------------------------------------------------------------------------------------------------------------------------------------------------------------------------------------------------------------------------------------------------------------------------------------------------------------------------------------------------------------------------------------------------ATGGCCCCTAACCTCCGAAAATCTCACCCCTTACTGAAAATAATCAACAGCTCCCTAATCGACCTACCTACACCCCCAAATATCTCCACCTGATGAAACTTCGGATCTCTCCTAGGCATCTGCCTAATGACACAGATCCTAACCGGCCTACTACTAGCCATACACTACACAGCAGATACAACCCTAGCCTTCTCATCCGTCGCCCACACATGCCGGAACGTACAGTACGGCTGACTAATCCGCAACCTACATGCCAACGGAGCCTCATTCTTCTTCATCTGTATCTACCTTCACATCGGCCGAGGACTTTATTACGGCTCATATCTATACAAAGAGACCTGAAATACAGGAGTTATCCTCCTACTCGCCCTCATAGCAACTGCCTTTGTAGGCTATGTCCTACCATGAGGACAAATATCGTTCTGAGGGGCTACAGTTATCACCAACCTATTTTCAGCCATCCCCTACATCGGCCAAACCCTCGTAGAATGGGCCTGAGGGGGCTTCTCAGTAGACAACCCCACATTGACCCGATTCTTCGCTCTACACTTCCTCCTTCCATTCGTAATCACAGGGCTCGTCCTAGTCCACCTTACCTTCCTCCACGAAACAGGCTCAAACAACCCCCTAGGGATCGTGTCCAACTGCGACAAGATCCCATTCCATCCCTACTTCTCCCTAAAGGATACCCTAGGCTTTATCCTCATACTTACCCCGCTAATAACCCTAGCCCTATTCTCACCCAACATACTAGGTGATCCAGAGAACTTCACCCCAGCAAACCCACTCGTTACACCCCCTCACATTAAGCCAGAGTGATACTTCCTATTTGCATACGCCATCCTACGCTCAATCCCCAACAAACTAGGAGGAGTATTAGCCCTAGCAGCCTCCGTACTAATCCTATTCCTAACCCCCCTCCTCCATAAATCCAAACAACGTACAATAGCCTTTCGTCCCCTCTCCCAACTCCTATTCTGAGCCCTAATTGCTAACCTCCTTATCCTAACCTGAGTTGGCAGCCAACCTGTAGAGCACCCCTTCATCATCATTGGCCAACTGGCCTCCCTCACCTACTTCTCCATCCTCCTAATCCTCCTCCCCGCTATCGGAGCCCTAGAGAATAAAATACT?AACTACTAA-----------------------------------------------------------------------------------------CGGAACCGCCCTTAGCCTGCTCATCCGCGCAGAACTCGGACAACCCGGGACCCTCCTAGGAGACGACCAAATCTATAACGTAATCGTCACTGCCCACGCCTTCGTAATAATCTTCTTTATAGTCATACCCATTATAATCGGAGGATTTGGAAACTGACTAGTCCCACTTATAATCGGTGCCCCCGACATAGCATTCCCACGCATGAATAATATAAGCTTCTGACTCCTTCCCCCATCCTTCCTACTCCTACTAGCCTCCTCCACAGTAGAGGCAGGAGCAGGCACAGGCTGAACCGTATACCCCCCATTAGCCGGCAACCTCGCTCACGCTGGTGCCTCAGTAGACCTGGCCATCTTCTCCCTCCACCTAGCAGGTGTATCCTCTATTCTAGGGGCAATTAACTTTATCACAACCGCTATCAACATAAAACCACCAGCCCTCTCACAATACCAAACCCCCCTATTCGTATGATCAGTCCTCATTACAGCTGTCCTACTCCTGCTCTCACTCCCAGTCCTCGCTGCTGGCATTACCATACTACTAACGGACCGAAACCTAAACACTACATTCTTTGACCCAGCCGGAGGAGGCGACCCAGTCCTATACCAACACTTATTCTGATTCTTTGGCCACCCAGAAGTATACATCCTAATCCTG------------------------------------------------------------------------------------------------------------------------------------------------------------------------------------------------------------------------------------------------------------------------------------------------------------------------------------------------------------------------------------------------------------------------------------------------------------------------------------------------------------------------------------------------------------------------------------------------------------------------------------------------------------------------------------------------------------------------------------------------------------------------------------------------------------------------------------AAAGACTTAGTCCTAACCTTACAGTTAATTCTTGCTAGACATATACATGCAAGTATCCGCGCACCAGTGTAAATGCCCTCAATCT-CTTGCTTGCAAGACAAAGGAGCGGGCATCAGGCACACCCGTGATTAAATCGTAGCCCAAGACGCCTTGCTTAGCCACACCCCCACGGGTATTCAGCAGTAATTAACATTAAGCAATAAGTGTAAACTTGACTTAGTTATAGCAGCCC-TTAGGGTCGGTAAATCTTGTGCCAGCCACCGCGGTCACACAAGAGACCCAAATTAACTGTA-ATACGGCGTAAAGAGTGGCATCATGTTATCCCA-CCAACTAAGATCAAAGTGCAACTGAGCTGTCACAAGCCCAAGATGCATTAAAAACCACCCTCAAGACGGTCTTAGCACTCAC-GATCGATTGAATCCCACGAAAGCTGGGGCACAAACTGGGATTAGATACCCCACTATGCCCAGCCCTAAATCTTGATGCTTACC-CTACTGAAGCATCCGCCTGAGAACTACGAGCACAAACGCTTAAAACTCTAAGGACTTGGCGGTGCCCCAAACCCACCTAGAGGAGCCTGTTCTATAATCGATAACCCACGATACACCCAACCATCCCTTGCC-ACAGCAGCCTACATACCGCCGTCGCCAGCTCACCTCTACCTGAGAGCATAGCAGTGAGCGCAATAGCCCAACAGACATCGCTAACAAGACAGGTCAAGGTATAGCCCATGGGACGGAAGAAATGGGCTACATTTTCTAGAATAGAAAA----CACGAAAAGGGGT-GTGAAACT-ACCCCTGGAAGGCGGATTTAGCAGTAAAGCGGGACAATAAA--GCCCCCTTTAAGTTGGCCCTGGGGCACGTACATACCGCCCGTCACCCTCCTCATAAGCCCCCA-TTACTTATAA-CTAATAC----ATTTACAAGC--TGAAGATGAGGTAAGTCGTAACAACACGTACATACCGCCCGTCACCCTCCTCATAAGCCCCCA-TTACTTATAA-CTAATACATTTACA----AGC--TGAAGATGAGGTAAGTCGTAACAAGGTAAGTGTACCGGAAGGTGCACTTAGCACAC---??AGCCCAACTCTAGCCCGACCATATCAATAACGAGACAC---ACTAAGAAGCTACTCCCCTACCAGATTAAACCATTTTTCCACAACTTAGTATAGGCGATAGAAAGGACACTTTGGCGCGATAGAGATATCTGTACCGCAAGGGAAAAATGAAATAATAATGAAAAACTCAAGCAACAAACAGCAAAGATAAACCCTTGTACCTTTCGCATCATGATTTAGCAAGAACAACCAAGCAAAATGAATTTTAGCCTGCCATCCCGAAACCTGAGCGAGCTACTTACAAGCAGCTACCCCAGAGCGAACCCGTCTCTGTTGCAAAAGAGTGGGAAGACTTGCCAGTAGAGGTGAAAAGCCTACCGAGCCAGGTGATAGCTGGTTGCCTGTGAAATGAATCTAAGTTCCCTCTTAAT----------TTTCCTCTACGGAGCC-----CACCTAACCCCAACGTAGTGAATCAAGAGCTATTTAAAGGGGGTACAGCCCCTTT-AAAAAAGGACACA-CCTCCCCTAGCGGATAA-TTACCCAACCTTACGTCCTAA-----CTTGTAGGCCCTTAAGCAGCCACCAGCAAAGAGTGCGTCAAAGCTCCACACATCAAAAAAATCTGAAAACCACATGACTCCCTTA-CCACTAACAGGCCAACCTATAACAATAGGAGAATCAATGCTAGAATAAGTAACTAGGGCCC-----CTCACCCTCTCAG-GCGCAAGCTTACAT--CATTATATTATTAACAG---ACCAACTAATACCACAACTTT--AACAAGATAGAATATTAAACCCACTCTGTTAACCCAACCCAGGAGCGCCCA-TAAGAAAGATTTAAATCTACAAAAGGAACTAGGCAAACCCAAGGCCCGACTGTTTACCAAAAACATAGCCTTCAGCCAACCAAGTATTGAAGGTGATGCCTGCCCAGTGACCCC-ACGTTTAACGGCCGCGGTATCCTAACCGTGCGAAGGTAGCGCAATCAATTGTCCCATAAATCGAGACTTGTATGAATGGCTAAACGAGGTCTTAACTGTCTCCTGTAGATAATCAGTGAAATTGATCTTCCTGTGCAAAAGCAGGAATAAACACATAAGACGAGAAGACCCTGTGGAACTTAAAAATCAGCAGCCACCACACAACAGACTCCCAAGCCTACCAGGCCCACATACCCCCCTCCAAACACTGGCCTGCATTTTTCGGTTGGGGCGACCTTGGAGAAAAACGAATCCTCCAAAAACAAGACCA-CACCTCTTAACCAAGAGCAACACCTCGACGTACTAACAGTACCCAGACCCAGCACAAGTCTGACCAATGGACCAAGCTACCCCAGGGATAACAGCGCAATCTCCTTCAAGAGCCCATATCGACAAGGAGGTTT-ACGACCTCGATGTTGGATCAGGACATCCTAATGGTGCAGCCGCTATT-AAGGGTTCGTTTGTTCAACGATTAACAGTCCTACGTGATCTGAGTTCAGACCGGAGCAATCCAGGTCGGTTTCTATCTATGACAGACTTTTCCTAGTACGAAAGGACCGGAGAAGTAGGGCCAATGCTGCAGGTACGCCCTCC--CCCAAGCAATGAATCCAACTAAACCGCTAAAAGGACACACA--TAAACCCCGTA----CATCCTAGAAAAGGATC--


Daption_capense                 3001000000000-0001110000000----------------------------------0000001102-00020111011012121001020021100010-01000000000--000014010011002001001210210001000-?10000000000030-20-00-0110000100101111020-10000000?00101000?????????????????110011000000-0010------------------------------------------------------------------------------------------------------------------------------------------------------------------------------------------------------------------------------------------------------------------------------------------------------------------------------------------------------------------------------------------------------------------------------------------------------------------------------------------------------------------------------------------------------------------------------------------------------------------------------------------------------------------------------------------------------------------------------------------------------------------------------------------------------------------------------------------------------------------------------------------------------------------------------------------------------------------------------------------------------------------------------------------------------------------------------------------------------------------------------------------------------------------------------------------------------------------------------------------------------------------------------------------------------------------------------------------------------------------------------------------------------------------------------------------------------------------------------------------------------------------------------------------------------------------------------------------------------------------------------------------------------------------------------------------------------------------------------------------------------------------------------------------------------------------------------------------------------------------------------------------------------------------------------------------------------------------------------------------------------------------------------------------------------------------------------------------------------------------------------------------------------------------------------------------------------------------------------------------------------------------------------------------------------------------------------------------------------------------------------------------------------------------------------------------------------------------------------------------------------------------------------------------------------------------------------------------------------------------------------------------------------------------------------------------------------------------------------------------------------------------------------------------ATGGCCCCAAACCTCCGAAAATCCCACCCCCTGCTAAAAATAATCAACAACTCCCTAATTGACCTGCCCACCCCCTCAAACATCTCCGCCTGATGAAACTTCGGATCCCTTCTAGGTATCTGCTTAATAACCCAAATCCTAACCGGCCTATTACTAGCCATACACTACACTGCTGACACAACTTTAGCTTTCTCATCCGTTGCCCATACATGCCGAAACGTGCAGTACGGTTGACTCATCCGAAATCTACATGCAAACGGAGCCTCATTCTTTTTCATCTGCATTTACCTTCATATCGGACGAGGATTCTACTATGGCTCCTACCTTTACAAAGAAACCTGAAACACAGGAATTATCCTTCTACTCACTCTCATAGCAACCGCCTTCGTAGGATATGTCTTACCCTGAGGCCAAATATCATTTTGAGGAGCCACAGTCATTACCAATCTATTCTCAGCCATTCCCTACATCGGCCAAACCCTTGTAGAATGAGCCTGAGGGGGATTTTCAGTAGATAACCCCACACTGACCCGATTCTTTGCCTTACACTTCCTCCTTCCCTTTGCAATTGCAGGACTTACCCTAATTCACCTTACCTTCCTCCACGAGTCAGGCTCAAACAATCCCCTAGGCATCATATCAAACTGTGACAAAATCCCATTCCACCCCTACTTCACTCTGAAAGACATCCTAGGCTTCACACTCATGTTCCTCCCACTAACGTCCCTAGCCCTATTCTCCCCTAACCTATTAGGAGACCCAGAAAACTTCACCCCCGCAAACCCACTAGTTACACCTCCCCATATCAAACCAGAATGATACTTTCTATTTGCATACGCCATCCTACGCTCAATCCCCAATAAGTTAGGTGGAGTGTTAGCCCTGGCCGCCTCCGTACTAATCCTATTCCTATCCCCATTCCTCCATAAGGCCAAACAACGAACAATAACCTTCCGCCCCCTCTCCCAACTCTTATTCTGAATCCTAGTCACTAACCTATTCATCCTAACATGAGTAGGCAGCCAACCAGTAGAACATCCATTCATCATCATTGGCCAACTAGCCTCTATCACCTACTTTACCATCCTCCTAATCCTCTTCCCTGTCATCGGAACCCTAGAAAACAAAATACTTAACTACTAAG?????????????????????????????????????????????????????????????????????????????????????????????????????????????????????????????????????????????????????????????????????????????????????????????????????????????????????????????????????????????????????????????????????????????????????????????????????????????????????????????????????????????????????????????????????????????????????????????????????????????????????????????????????????????????????????????????????????????????????????????????????????????????????????????????????????????????????????????????????????????????????????????????????????????????????????????????????????????????????????????????????????????????????????????????????????????????????????????????????????????????????????????????????????????????????????????????????????????????????????????????????????????????????????????????????????????????????????????????????????????????????????????????????????????????????????????????????????????????????????????????????????????????????????????????????????????????????????????????????????????????????????????????????????????????????????????????????????????????????????????????????????????????????????????????????????????????????????????????????????????????????????????????????????????????????????????????????????????????????????????????????????????????????????????????????????????????????????????????????????????????????????????????????????????????????????????????????????????????????????????????????????????????????????????????????????????????????????????????????????????????????????????????????????????--------------------------------------------------------------------------------------------------------------------------------------------------------------------------------------------------------------------------------------------------------------------------------------------------------------------------------------------------------------------------------------------------------------------------------------------------------------------------------------------------------ATACTTACA-CCACTGAAGTATCCGCCCGAGAACTACGAGCACAAACGCTTAAAACTCTAAGGACTTGGCGGTGCCCCAAACCCACCTAGAGGAGCCTGTTCTATAACCGATAACCCACGATACACCCGACCGTTCTTTGCC-AAAGCAGCCTACATACCGCCGTCGCCAGCTCACCT-TTTCTGAAAGCATAACAGTGAGCATAATAGTCCTCAA--CGCCACTAATAAGACAGGTCAAGGTATAGCCCATAGAGCGGAAGAAATGGGCTACATTTTCTAAAATAGAAAACT--CACGGAAGGGGAT-ATGAAACTAGCCCCCAGAAGGCGGATTTAGCAGTAAAGCGGGATAATGA-CTGCCCTCTTTAAGCTGGCTCTG?GG---------------------------------------------------------------------------------------------------------------------------------------------------------------------------------------------------------------------------------------??--------------------------------------------------------------------------------------------------------------------------------------------------------------------------------------------------------------------------------------------------------------------------------------------------------------------------------------------------------------------------------------------------------------------------------------------------------------------------------------------------------------------------------------------------------------------------------------------------------------------------------------------------------------------------------------------------------------------------------------------------------------------------------------------------------------------------------------------------------------------------------------------------------------------------------------------------------------------------------------------------------------------------------------------------------------------------------------------------------------------------------------------------------------------------------------------------------------------------------------------------------------------------------------------------------------------------------------------------------------------------------------------------------------------------------------------------------------------------------------------------------------------------------------------------------------------------------------------------------------------------------------------------------------------------------------------------------------------------------


Diomedea_exulans                300000004022?-??01100000000----------------------------------0?????0?02???021010100002120010200021100100-01100000000--0000040?0011000001001210210001000-?00000000000030-20-00-0010000100122011020-1100?000000101000?????????????????11001-00?000-0011CACTTAATGGGCAATAGGCAGGCACTTGAGAAAGATGCCAATGACATGAAAACCCAAGACAATAAAGCTCATCAGAACAATCTGAAGCAACTTTGCCGCATCTGTGGAGTTTCATTTAAAACTGATTGTTACAAGAGAACTCATCCAGTGCATGGGCCAGTGGATGATGAAACTCTGTGGCTTCTGAGAAAGAAAGAGAAAAAAGCAACCTCTTGGCCAGATCTTATTGCTAAGGTTTTTAAGATTGATGTGCGAGGGGATGTTGATACTATCCATCCCACTCGATTTTGTCACAACTGCTGGAGTATTATCCATAGAAAATTCAGTAATACTCCATGTGAAGTATATTTTCCTAGGAACAGCACGATGGAGTGGCAACCCCACTCCCCAAACTGTGATGTGTGCCACACTACCAGTCGGGGATTCAAGAGAAAAAGCCAGCCACTCAGTGTACAACATGGCAAACGTGTGAAGACCATTGCAGAACGTGCTCGAATAAACAGAGGTGTAAAGAACCAAGCACAGATAAACAACAAAAATTTAATGAAAGAGATTGTCAATTGCAAGAATATACATCTCAGCACCAAGCTGCTTGCAGTTGATTACCCAGTAGATTTCATTAAATCCATCTCTTGCCAGATCTGTGAGCATATTTTGGCAGATCCAGTGGAAACAACATGTAGACACTTGTTTTGCAGAACTTGCATCCTTAAATGTATCAAGGTTATGGGCAGCTATTGCCCCTCCTGCTGGTATCCTTGCTTCCCTACTGATCTGGTAACCCCAGTGAAATCCTTCCTGAACATCCTTGATAGCCTGGGTATAAGATGCCCTATAAAGGAATGTGATGAAGAGATCTTGCATGGAAAATATGGCCAACACCTCTCCAGCCACAAGGAGATGAAAGATAGAGGGCTCTACAGCCACGTAAATAAAGGTGGCCGACCGAGGCAGCATCTCCTGTCTTTGACCAGGAGAGCTCAGAAACATCGTCTGAGAGAATTAAAACGTCAAGTCAAGGCTTTTGCTGAGAAAGAAGAGGGCGGTGACATAAAGGCTGTATGCATGACTTTGTTCCTGCTAGCTTTAAGAGCAAAAAATGAACACAGACAAGCAGATGAACTGGAGGCTATAATGCAAGGGAGGGGATCTGGACTTCACCCTGCTGTCTGCCTGGCAATCCGAGTCAACACGTTTCTCAGCTGTAGCCAATATCATAAAATGTATAGAACGGTAAAAGCTGTCACTGGGAGGCAGATCTTCCAGCCTTTGCATGCTCTTCGCACTGCTGAGAAAGCCCTCCTACCAGGTTATCATCCATTCGAGTGGAAACCTCCCTTGAAAAATGTATCCACTAACACAGAAGTGGGAATTATAGATGGACTATCAGGATTGCCACTCTCAATTGATGACTACCCAGTAGACACAATTGCAAAGAGATTTCGATATGATGCAGCCTTGGTTTGTGCCTTAAAGGACATGGAGGAGGAGATCTTGGAAGGCATGAAAGCAAAAAACCTGGATGACTATTTGAACGGTCCCTTCACTGTGGTAGTAAAAGAGTCCTGTGATGGAATGGGAGATGTCAGCGAGAAGCATGGAAGTGGGCCTGCTGTTCCAGAGAAGGCTGTTCGCTTTTCTTTCACAGTCATGAACATTGCTATAGCACATGGGAATGAAAGCAAGAGGATCTTTGAAGAAGTAAAGCCCAATTCAGAGTTGTGTTGCAAGCCCTTGTGCCTTATGCTGGCTGACGAATCGGATCATGAAACTCTGACAGCAATCCTGAGCCCCCTCATAGCAGAAAGAGAGGCTATGAAAAACAGTGAACTGCTGCTTGAAATAGGAGGTATCCTGAGAACATTCAGATTCATCTTTAGGGGTACAGGATATGATGAGAAACTCGTGCGGGAAGTGGAAGGGCTGGAGGCCTCAGGTTCCACTTACATTTGTACCCTGTGTGATGCAACCCGCCTGGAGGCATCCCAGAATTTGGTCTTCCATTCCATAACCAGGAGCCATGCTGAAAATCTGGAGCGATATGAAATATGGAGGTCCAACCCATATCACGAATCTGTTGATGAGCTCCGTGACAGAGTGAAGGGTGTTTCAGCCAAACCTTTTATTGAGACCGTTCCCTCCATAGATGCGTTGCACTGCGACATTGGCAATGCAACAGAATTCTACAGGATTTTCCAGATGGAGATCGGTGAAGTTTACAAGAATCCTGATGTGTCTAAAGAGGAGAGGAAGAGGTGGCAGTTGACTCTTGACAAACACCTGAGGAAGAAGATGAACTTGAAGCCTATGATGAGGATGAGTGGAAATTTTGCTAGAAAACTCATGTCCAAAGAGGCAGTAGAGGCAGTATGTGAATTAATAAAGTGTGAGGAAAGGCATGAAGCCCTCAAAGAACTAATGGACCTTTATCTGAAGATGAAGCCAGTGTGGCGATCTTCATGCCCTGCCAAGGAGTGTCCAGAATTGCTGTGCCAGTATAGCTACAATTCACAGCGTTTTGCTGAGCTCCTATCGACAAAGTTCAAATACAGATATGAAGGCAAGATTACAAATTATTTCCACAAAACCCTTGCTCATGTTCCTGAAATCATTGAAAGAGACGGGTCCATTGGGGCCTGGGCAAGTGAAGGAAATGAGTCTGGAAACAAACTGTTTAGGAGGATGGCCCCCAACCTCCGAAAATCCCACCCCCTACTAAAAATAATCAATAACTCCCTAATCGACCTACCCGCCCCATCAAACATCTCTGCTTGATGAAACTTTGGGTCTCTTTTAGGCATCTGCCTAGCAACACAAATCCTAACTGGCCTACTACTAGCCATACACTACACAGCAGATACAACCCTAGCCTTCTCATCCGTTGCCCACACATGCCGAAACGTACAGTACGGCTGATTAATCCGAAACCTCCACGCAAACGGAGCATCATTCTTCTTCATCTGCATCTATCTCCACATCGGCCGCGGATTCTACTACGGCTCATACCTGTACAAAGAAACCTGAAACACAGGAGTCCTACTCCTACTCACCCTCATAGCAACCGCCTTCGTAGGCTATGTCCTGCCATGAGGACAAATATCATTCTGAGGGGCTACAGTCATTACCAACCTATTCTCAGCCGTCCCATACATTGGACAAACCCTTGTGGAATGAGCTTGAGGGGGATTTTCAGTAGACAACCCCACCCTAACTCGATTTTTTGCCCTACACTTTCTCCTCCCATTCATAATCACAGGCCTTGTCCTCATCCACCTTACCTTTCTCCACGAATCGGGCTCTAACAATCCGCTGGGAATCGTATCAAACTGTGACAAGATCCCATTTCACCCCTACTTTACCCTAAAAGATGCCCTAGGATTTATGCTCATACTCCTTCCCCTAGCAACCCTAGCCCTATTCTCACCCAACCTACTAGGTGACCCAGAAAACTTCACCCCAGCAAACCCACTAGTCACACCTCCCCACATCAAACCAGAATGATACTTCCTATTTGCATACGCCATCCTACGCTCAATCCCCAACAAACTAGGTGGTGTTCTAGCCCTAGCTGCATCCGTCCTAGTTCTATTCCTAAGTCCTCTCCTACACAAATCCAAACAGCGCACAATAGCCTTCCGCCCACTCTCTCAACTCCTATTCTGACTCTTAGTCGCTAACTTACTCATCCTGACATGAATCGGCAGCCAACCAGTAGAGCATCCATTTATCATCATTGGCCAACTAGCCTCCATCACCTACTTCACCATCCTCTTAATCCTCTTTCCTACCATCGCAACCCTAGAAAACAAAATACTTAACTACTAA--------------------------------------------------------------------------------CGGCATAGTCGGAACCGCACTCAGCCTAATTATTCGTGCGGAACTCGGTCAGCCAGGAACCCTCCTAGGAGACGACCAGATCTACAATGTAATCGTCACTGCCCATGCCTTCGTAATAATCTTCTTTATAGTCATACCAGTCATAATTGGAGGATTTGGAAACTGACTAGTACCACTTATAATCGGCGCCCCCGACATAGCATTCCCACGTATAAATAATATAAGCTTCTGATTACTACCTCCGTCCTTCCTCCTCCTGCTAGCATCTTCCACAGTGGAAGCAGGAGCAGGCACAGGATGAACTGTGTACCCACCCCTAGCCGGCAACCTTGCTCACGCAGGAGCTTCAGTAGACTTGGCCATCTTCTCCCTCCACCTAGCAGGTGTCTCATCTATCCTAGGGGCAATTAACTTCATCACAACTGCCATTAACATAAAACCCCCAGCCCTTTCACAATACCAAACCCCCCTGTTCGTATGATCCGTACTCATCACTGCTGTCCTACTCCTACTCTCACTCCCAGTCCTTGCTGCCGGTATTACCATACTACTAACAGATCGAAACCTAAATACCACATTCTTCGATCCTGCCGGAGGAGGGGACCCAGTCCTATACCAACACCTCT------------------------------------------------------------------------------------------------------------------------------------------------------------------------------------------------------------------------------------------------------------------------------------------------------------------------------------------------------------------------------------------------------------------------------------------------------------------------------------------------------------------------------------------------------------------------------------------------------------------------------------------------------------------------------------------------------------------------------------------------------------------------------------------------------------------------------------------------------------------------------------------------------------------------------------------------------------------------------------------------------------------------------------------------------------------------------------------------------------------------------------------------------------CACAAGAGACCCAAATTAACTGTA-ATACGGCGTAAAGAGTGGTACCATGCTATCATA-ACAACTAAGATTAAAATGCAGCTAAGCTGTCATAAGCATAAGATGCTCTTAAAGCCGCCCTCAAGACGATCTTAGCACTCCC-GATCAATTAAATCCCACGAAAGCCAGGATACAAACTGGGATTAGATACCCCACTATGCCTAGCCCTAAATCTTAATACTTACT-CTACTAAAGTATTCGCCCGAGAACTACGAGCACAAACGCTTAAAACTCTAAGGACTTGGCGGTGCCCCAAACCCACCTAGAGGAGCCTGTTCTATAATCGATAACCCACGATACACCCAACCGCCCCTTGCC-AAGGCAGCCTATATACCGCCGTCGCCAGTCCACCT-CCCCTGAGAGCCCAACAGTGGACATAATAGCCCA?-----CCCGCTAGCAAGACAGGTCAAGGTATAGCCCATGGAGCGGAAGAAATGGGCTACATTTTCTAGAGTAGAAAACTTTTACGGAAAGGGAT-GTGAAAT-CGTCCCTGGAAGGCGGATTTAGCAGTAAAGCGGGATAATACAC-GCCCTCTTTAAACCGGCCCTGGGGCACGTACATACCGCCCGTCACCCTCCTCACAAGCTACAAGCATCTAATAA-CTAATAT----ACTTACTAGC--CAAAGATGAGGTAA-----------------------------------------------------------------------------------------------------------------------------------------------??------------------------------------------------------------------------------------------------------------------------------------------------------------------------------------------------------------------------------------------------------------------------------------------------------------------------------------------------------------------------------------------TTGCCTGTGAAACGAATCTGAGTTCTCCCTTAAT----------TCTCCTCCAAGG-CATTT---AACC-AACCATCCTGTAGCAAATTAAGAGTAATTTAAAGGAGGTACAGCTCCTTT-AAAAAAGAACACAATCTTCCCTAGCGGATAA-CCACCCAACTACT-CTCTTC-----AACTGTGGGCCCTTAAGCAGCCACCAACAAAGAGTGCGTCAAAGCTCTATGCCTAAAAA---TTTTTAAACAACGCGATTCCCTTA-TTACCAACAGGCCAACCTATAACAATAGGAGGATTAATGCTAAAATGAGTAACTGGGGG--------CCACCCTCCCAA-GCGCAAGCTTACAT--TCACACATTATTAACAG---TACAACTAATACCACAATTACT-AACAAGACTAAATATTAA-CTCACCCTGTTAACCCGACTCAGGAGCGCCCA-CTAGAAAGATTAAAATCTGTAAAAGGAACTAGGCAAGCCCAAGGCCCGACTGTTTACCAAAAACATAGCCTTCAGCTGACCAAGTATTGAAGGTGATGCCTGCCCAGTGACACC-ACGTTTAACGGCCGCGGTATCCTAACCGTGCAAAGGTAGCGCAATCAATTGTCCCATAAATCGAGACTTGTATGAATGGCTAAACGAGGTCTTAACTGTCTCTTACAGATAATCAGTGAAATTGATCTTCTTGTGCAAAAGCAAGAATAAACCCATAAGACGAGAAGACCCTGTGGAACTTAAAAATCACCGGCCACTACCAATA--AACTTCAAACCTATCAGGCT----CACTACCTTCAAAACACTGGTCTACATTTTTCGGTTGGGGCGACCTTGGAGAAAAGCAGATCCTCCAAAAATAAGACCACA-TCTCTTAACTAAGAGGAACCTCTCAACGTACTAACAGTAACCAGACCCAATATAA--TTGACCAATGGACCAAGCTACCCCAGGGATAACAGCGCAATCTCCTCCGAGAGCTCATATCGACGAGGAGGTTT-ACGACCTCGATGTTGGATCAGGACATCCTAGTGGT?CA?CCGCTACT-AAGGGTTCGTTTGTTCAACGATTAATAGTC?TACGTGATCTGAGTTCAGACCG-------------------------------------------------------------------------------------------------------------------------------------------------------------------------


Macronectes_giganteus           30010000303-2-2301115000000----------------------------------0330[0123]00102-00020111011012121011020021100000-01000000000--000014010011000001001210210001000-?11000000000030-20-00-0010000100122111020-1000?000?00101000????????????????011001-010000-0010------------------------------------------------------------------------------------------------------------------------------------------------------------------------------------------------------------------------------------------------------------------------------------------------------------------------------------------------------------------------------------------------------------------------------------------------------------------------------------------------------------------------------------------------------------------------------------------------------------------------------------------------------------------------------------------------------------------------------------------------------------------------------------------------------------------------------------------------------------------------------------------------------------------------------------------------------------------------------------------------------------------------------------------------------------------------------------------------------------------------------------------------------------------------------------------------------------------------------------------------------------------------------------------------------------------------------------------------------------------------------------------------------------------------------------------------------------------------------------------------------------------------------------------------------------------------------------------------------------------------------------------------------------------------------------------------------------------------------------------------------------------------------------------------------------------------------------------------------------------------------------------------------------------------------------------------------------------------------------------------------------------------------------------------------------------------------------------------------------------------------------------------------------------------------------------------------------------------------------------------------------------------------------------------------------------------------------------------------------------------------------------------------------------------------------------------------------------------------------------------------------------------------------------------------------------------------------------------------------------------------------------------------------------------------------------------------------------------------------------------------------------------------------------ATGGCCCCAAACCTCCGAAAATCCCACCCCCTACTAAAAATAATTAACAACTCTCTAATTGACCTGCCCACCCCCTCAAACATCTCTGCCTGATGAAACTTCGGATCCCTCTTAGGCATCTGCCTAATAACCCAAATCCTAACCGGCCTATTACTAGCCATGCACTACACTGCCGACACAACCCTAGCTTTCTCATCCGTTGCCCATACATGCCGAAATGTACAATATGGCTGACTCATCCGAAATCTACATGCAAATGGAGCCTCATTTTTTTTCATCTGCATTTACCTACACATTGGACGAGGATTCTACTATGGCTCCTACCTTTACAAAGAAACCTGAAACACAGGAATCATCCTTCTACTCACCCTCATAGCAACCGCCTTCGTAGGATATGTCTTACCCTGAGGCCAAATATCATTCTGAGGGGCCACAGTCATCACCAATCTATTCTCGGCCATTCCCTATATTGGCCAGACCCTCGTAGAATGGGCCTGAGGGGGATTTTCAGTAGATAACCCCACACTAACCCGATTCTTTGCCCTACACTTCCTCCTCCCCTTTGCAATTGCAGGACTTACCCTAATTCACCTCACCTTCCTTCACGAATCAGGCTCAAACAACCCCCTAGGCATCGTATCAAACTGTGACAAAATCCCATTCCATCCCTACTTCACCCTAAAAGACATCCTAGGCTTCGCACTCATAGTCCTCCCACTAACATCCCTAGCTCTATTCTCCCCTAACCTACTAGGAGACCCAGAAAACTTTACCCCCGCAAACCCGCTAGTTACACCCCCTCATATCAAACCAGAGTGGTACTTCCTATTCGCATACGCCATCCTACGCTCAATCCCCAATAAATTAGGTGGAGTATTAGCTCTAGCGGCCTCCGTACTAGTCCTATTCCTATCCCCATTCCTCCATAAAGCCAAACAGCGAACAATAACCTTCCGTCCCCTCTCCCAACTCCTATTTTGAATCCTAGTCACTAACCTATTCATCCTAACATGAGTGGGGAGCCAACCAGTAGAGCATCCATTCATCATCATCGGCCAATTAGCCTCCATCACCTACTTTACCATCCTCCTAATCCTCTTCCCCATCATCGGAACCCTAGAAAACAAAATACTCAACTTCTAA---------------------------------------------------------------------------------------GTCGGAACTGCCCTC?GCCTA?TTATTCGTGCAGAACTTGGTC?ACCAGGA?CCCTCTTAGGAGATGACCAAATCTATAATGTAATCGT????GCCCATGCTTTCGTAATAATTTTCTTCATAGTGATACCAGTCATAATTGGAGGGTTCGGAAACTGACTAGTCCCCCTCATAATCGGCGCGCCCGAC?TGGCATTCCCT?GTATAAACAACATAAGCTTCTGACTACTGCCCCCATCCTTCCTTCTCTTATTAGCCTCATCCACGGTAGAAGCAGGAGCAGGAACAGGATGAACTGTCTACCCCCCTCTAGCTGGTAACCTAGCTCATGCTGGAGCCTCAGTCGACCTAGCTATCTTCTCCCTCCACCTAGCTGGTGTATCCTCCATCTTAGGGGCCATCAACTTCATCACAACAGCCATCAACATAAAACCCCCAGCCCTCTCACAATACCAAACCCCTTTATTCGTATGGTCCGTCCTTATCACTGCCGTCCTACTCTTACTTTCACTTCCAATTTTAGCTGCAGGAATCACCATGCTACTAACAGACCGAAACCTAAACACCACATTCTTCGATCCAGCCGGCGGAGGAGACCCAGTCTTATACCAACATCTCTTCTGATTTTTCGGCCACCC??AA?TCTATATCCTAATCCTA------------------------------------------------------------------------------------------------------------------------------------------------------------------------------------------------------------------------------------------------------------------------------------------------------------------------------------------------------------------------------------------------------------------------------------------------------------------------------------------------------------------------------------------------------------------------------------------------------------------------------------------------------------------------------------------------------------------------------------------------------------------------------------------------------------------------------------------------------------------------------------------------------------------------------------------------------------------------------------------------------------------------------------------------------------------------------------------------------------------------------------------------------------------------------------------------------------------------------------------------------------------------------------------------------------------------------------------GATACTTACC-CCACAGAAGTATCCGCCCGAGAACTACGAGCACAAACGCTTAAAACTCTAAGGACTTGGCGGTGCCCCAAACCCACCTAGAGGAGCCTGTTCTATAACCGATAACCCACGATACACCCGACCGCTCTTTGCC-AAAGCAGCCTACATACCGCCGTCGCCAGCTCACCT-TT-CTGAGAGTACAACAGTGAGCATAATAGCCCTCAA--CACCGCTAACAAGACAGGTCAAGGTATAGCCCATAGAGCGGAAGAAATGGGCTACATTTTCTAAAATAGAAAACT--CACGGAAGGAGGC-ATGAAACT-GCCCCCAGAAGGCGGATTTAGCAGTAAAGCGGGATAATGAATCGCCCCCTTTGAGACTGCTCTG???---------------------------------------------------------------------------------------------------------------------------------------------------------------------------------------------------------------------------------------??--------------------------------------------------------------------------------------------------------------------------------------------------------------------------------------------------------------------------------------------------------------------------------------------------------------------------------------------------------------------------------------------------------------------------------------------------------------------------------------------------------------------------------------------------------------------------------------------------------------------------------------------------------------------------------------------------------------------------------------------------------------------------------------------------------------------------------------------------------------------------------------------------------------------------------------------------------------------------------------------------------------------------------------------------------------------------------------------------------------------------------------------------------------------------------------------------------------------------------------------------------------------------------------------------------------------------------------------------------------------------------------------------------------------------------------------------------------------------------------------------------------------------------------------------------------------------------------------------------------------------------------------------------------------------------------------------------------------------------


Oceanites_oceanicus             3000000000000-0001110000000----------------------------------0110001101-00020001000012120101110021100010-010-0101000--000010010011000101001210110001000-010010000000021-20-00-0110000100101101020-10002000?00101000?????????????????11001-200000-0011------------------------------------------------------------------------------------------------------------------------------------------------------------------------------------------------------------------------------------------------------------------------------------------------------------------------------------------------------------------------------------------------------------------------------------------------------------------------------------------------------------------------------------------------------------------------------------------------------------------------------------------------------------------------------------------------------------------------------------------------------------------------------------------------------------------------------------------------------------------------------------------------------------------------------------------------------------------------------------------------------------------------------------------------------------------------------------------------------------------------------------------------------------------------------------------------------------------------------------------------------------------------------------------------------------------------------------------------------------------------------------------------------------------------------------------------------------------------------------------------------------------------------------------------------------------------------------------------------------------------------------------------------------------------------------------------------------------------------------------------------------------------------------------------------------------------------------------------------------------------------------------------------------------------------------------------------------------------------------------------------------------------------------------------------------------------------------------------------------------------------------------------------------------------------------------------------------------------------------------------------------------------------------------------------------------------------------------------------------------------------------------------------------------------------------------------------------------------------------------------------------------------------------------------------------------------------------------------------------------------------------------------------------------------------------------------------------------------------------------------------------------------------------------ATGGCCCCCAACCTACGAAAATCCCACCCACTACTAAAAATAATCAACAACTCCCTGATCGATTTACCCACCCCTTCAAACATCTCTGCTTGATGGAACTTTGGCTCTCTCCTGGGTATCTGCCTCGCAACACAAATCCTAACCGGCTTACTACTAGCCATACACTACACCGCAGACACAACCCTAGCATTTTCGTCCGTCGCCCACACATGCCGGAATGTACAATACGGCTGATTAATCCGAAACCTCCATGCAAACGGAGCCTCATTCTTCTTTATCTGTGTTTACCTACACATTGGACGAGGACTTTACTACGGCTCATACCTATACAAAGAAACCTGAAACACAGGAATCCTCCTCCTACTCACCCTAATAGCAACCGCCTTCGTAGGCTATGTCCTGCCATGAGGACAAATATCATTCTGAGGGGCCACAGTCATTACTAACCTATTCTCAGCCATCCCCTACATCGGCCAAACCATCGTAGAATGAGCCTGAGGAGGATTCTCAGTAGACAACCCCACACTAACCCGATTCTTCGCCCTACACTTCCTCCTTCCCTTCGCAATTGCAGGCCTCACACTAATCCACCTTACCTTCCTTCACGAATCAGGCTCAAACAACCCCCTAGGCATTGTATCAAACTGCGACAAAATCCCATTCCACCCATACTTCTCCCTAAAGGATGCCCTAGGATTCATACTCATATTCCTCCCATTAACAACCCTAGCCCTATTCTCCCCCAACCTGCTAGGAGACCCAGAAAACTTTACCCCAGCAAACCCGCTAGTCACACCTCCCCATATCAAGCCAGAATGGTACTTCCTATTTGCATATGCCATCCTCCGCTCAATTCCCAACAAACTAGGAGGAGTACTAGCCCTGGCCGCCTCCGTACTCATCCTATTCCTAAGCCCCCTCCTCCACAAATCCAAACAACGCACAATAACCTTCCGCCCCCTCTCCCAACTCCTATTCTGAACCCTAGTCGCCAACCTATTCATCCTAACATGAGTAGGCAGCCAACCAGTAGAACATCCATTCATCATCATCGGCCAACTAGCCTCCCTCACTTACTTCACCATCCTCCTAATCCTATTCCCCATCACCAGCGCACTAGAAAACAAAATACTCAACTACTAA---------------------------------------------------------------------GGCGCATGAGCCGGCATAATCGGAACAGCCCTCAGCCTACTTATTCGTGCAGAACTTGGCCAACCAGGCACCCTCCTAGGGGATGACCAAATCTACAACGTAATTGTCACCGCCCATGCTTTCGTAATGATCTTCTTCATAGTAATACCAATTATAATTGGAGGATTCGGAAACTGACTAGTCCCACTCATAATTGGCGCCCCTGACATAGCATTCCCACGCATGAACAATATAAGCTTCTGACTACTCCCCCCATCCTTCTTGCTCCTGCTAGCCTCCTCTACAGTAGAGGCAGGGGCAGGCACAGGATGAACCGTATATCCCCCCCTAGCTGGTAACCTGGCCCACGCTGGCGCTTCAGTAGACCTGGCCATTTTCTCTCTCCACCTAGCAGGTGTATCCTCCATCCTAGGGGCAATCAACTTCATCACCACTGCCATTAACATAAAACCACCAGCCCTATCACAATACCAAACTCCCCTATTTGTATGGTCCGTCCTCATTACCGCCGTCCTACTTCTACTCTCACTCCCAGTCCTTGCTGCCGGCATCACCATGCTACTAACAGACCGAAACCTAAACACAACATTCTTCGACCCCGCCGGAGGAGGAGACCCCGTCC--------------------------------------------------------------------------------------------------------------------------------------------------------------------------------------------------------------------------------------------------------------------------------------------------------------------------------------------------------------------------------------------------------------------------------------------------------------------------------------------------------------------------------------------------------------------------------------------------------------------------------------------------------------------------------------------------------------------------------------------------------------------------------------------------------------------------------------------------------------------------------------------????????????????????????????????????????????????????????????????????????????????????????????????????????????????????????????????????????????????????????????????????????????????????????????????????????????????????????????????????????????????????????????????????????????????????????????????????????????????????????????????????????????????????????????????????????????????????????????????????????????????????????????????????????????????????????????????????????????????????????????????????????????????????????????????????????????????????????????????????????????????????????????????????????????????????????????????????????????????????????????????????????????????????????????????????????????????????????????????????????????????????????????????????????????????????????????????????????????????????????????????????????????????????????????????????????????????????????????????????????????????????????????????????????????????????????????????????????????????????????????????????????????????????????????????????????????????????????????????????????????????????????????????????????????????????????????????????????????---??????????????????????????????????????????????????????????????????????????????????????????????????????????????????????????????????????????????????????????????????????????????????????????????????????????????????????????????????????????????????????????????????????????????????????????????????????????????????????????????????????????????????????????????????????????????????????????????????????????????????????????????????????????????????????????????????????????????????????????????????????????????????????????????????????????????????????????????????????????????????????????????????????????????????????????????????????????????????????????????????????????????????????????????????????????????????????????????????????????????????????????????????????????????????????????????????????????????????????????????????????????????????????????????????????????????????????????????????????????????????????????????????????????????????????????????????????????????????????????????????????????????????????????????????????????????????????????????????????????????????????????????????????????????????????????????????????????????????????????????????????????????????????????????????????????????????????????????????????????????????????????????????????????????????????????????????????????????????????????????????????????????????????????????????????????????????????????????????????????????????????????????????????????????????????????????????????????????????????????????????????????????????????????????????????????????????????????????????????????????????????????????????????????????????????????????????????????????????????????????????????????????????????????????????????????????????????????????????


Oceanodroma_leucorhoa           3000000000000-0001110000000----------------------------------0000001101-00020001000012120101110021100010-010-0101000--000010010011000101001210110001000-01001?000000020-20-00-0010000100101101020-11002000000101000?????????????????11001-200000-001?------------------------------------------------------------------------------------------------------------------------------------------------------------------------------------------------------------------------------------------------------------------------------------------------------------------------------------------------------------------------------------------------------------------------------------------------------------------------------------------------------------------------------------------------------------------------------------------------------------------------------------------------------------------------------------------------------------------------------------------------------------------------------------------------------------------------------------------------------------------------------------------------------------------------------------------------------------------------------------------------------------------------------------------------------------------------------------------------------------------------------------------------------------------------------------------------------------------------------------------------------------------------------------------------------------------------------------------------------------------------------------------------------------------------------------------------------------------------------------------------------------------------------------------------------------------------------------------------------------------------------------------------------------------------------------------------------------------------------------------------------------------------------------------------------------------------------------------------------------------------------------------------------------------------------------------------------------------------------------------------------------------------------------------------------------------------------------------------------------------------------------------------------------------------------------------------------------------------------------------------------------------------------------------------------------------------------------------------------------------------------------------------------------------------------------------------------------------------------------------------------------------------------------------------------------------------------------------------------------------------------------------------------------------------------------------------------------------------------------------------------------------------------------------ATGGCCCCCAACCCTCGAAAATCCCACCCCCTACTAAAAATAATCAACAACTCTCTGATCGACCTACCCACCCCTCCAAACATCTCTGCCTGATGAAATTTCGGATCCTTACTGGCCCTCTGCCTGGCAACACAAATCCTAACTGGCTTATTACTGGCCATACACTACACCGCAGACACAACCCTAGCATTCTCATCCGTCGCACATACATGCCGAAACGTACAGTACGGCTGACTAATTCGAAACATACATGCAAACGGAGCCTCATTTTTCTTCATTTGTATCTATATACATATCGGGCGAGGATTCTACTACGGATCCTATCTCCACAAAGAAACCTGAAACACCGGAGTCCTTCTCTTACTCACCCTCATAGCAACTGCCTTCGTAGGCTATGTCCTGCCATGAGGACAAATATCATTTTGAGGCGCTACAGTCATCACCAACATATTCTCAGCAATCCCATACATCGGACAAACCATTGTAGAGTGAGCCTGAGGGGGCTTCTCAGTAGACAACCCTACACTAACTCGATTCTTTGCCCTACACTTTCTCCTTCCATTCATAATTGCAGGCCTCACTTTAATCCACCTTACCTTCCTCCACGAATCCGGCTCAAACAACCCCCTAGGCATCATGTCCAACTGTGATAAAATCCCATTTCACCCCTACTACTCCATAAAAGACATCCTAGGTATAGCACTCCTACTCCTATTACTAACGACCATAGCCCTATTCTCACCCAATCTATTAGGGGACCCAGAAAACTTCACCCCAGCAAATCCACTTGTCACACCCCCACACATCAAACCAGAGTGATACTTCTTATTTGCATACGCCATCCTACGCTCAATCCCCAATAAACTAGGAGGAGTACTAGCCCTAGCTGCTTCCGTACTGATTTTATTCCTAAGCCCCCTTCTACACAAGTCCAAACAACGCACAATAGCATTCCGCCCCCTCTCCCAGCTCCTATTCTGAATCCTAGTCGCTAACCTATTTATCCTAACATGAATTGGCAGCCAACCAGTAGAACATCCATTCATCGTCATTGGCCAACTAGCCTCCGCCACCTACTTTACCATCCTCTTAGTCCTCTTCCCCATCACCAGTGCCCTAGAAAACAAAATACTAAACTTCTAA----------------------------------------------------ACC?ATATCTAATCTTTGGCGCATGG?CCGGTATAATCGGAACAGCCCTTAGCCTGCTTATCCGCGCAGAACTCGGCCAACCAGGGACTCTCCTAGGAGATGACCAAATCTACAATGTAATCGTCACTGCTCATGCTTTCGTAATAATCTTCTTCATAGTAATACCAGTAATGATCGGAGGATTTGGAAACTGACTAGTCCCCCTCATAATCGGCGCCCCCGACATAGCATTCCCACGTATAAACAACATAAGCTTCTGACTACTGCCCCCATCATTCCTTCTCCTATTAGCCTCCTCCACAGTAGAAGCAGGAGCAGGCACAGGATGAACTGTATACCCACCCCTAGCCGGTAACCTAGCCCATGCTGGAGCTTCAGTAGACCTAGCCATTTTTTCCCTTCACCTAGCAGGTGTATCCTCCATCTTGGGTGCAATCAACTTTATCACAACTGCTATCAACATAAAACCACCCGCACTCTCACAGTACCAAACCCCACTATTCGTATGATCTGTCCTTATCACAGCCGTCCTACTATTACTCTCACTCCCAGTCCTCGCTGCTGGTATTACCATGCTATTAACAGACCGAAACCTAAACACTACATTCTTTGACCCTGCTGGAGGAGGAGACCCTGTACTGTACCAACACCTTTTCTGATTCTTTGGTCACCCAGAAGTCTACATCTTAATCCTC------------------------------------------------------------------------------------------------------------------------------------------------------------------------------------------------------------------------------------------------------------------------------------------------------------------------------------------------------------------------------------------------------------------------------------------------------------------------------------------------------------------------------------------------------------------------------------------------------------------------------------------------------------------------------------------------------------------------------------------------------------------------------------------------------------------------------------????????????????????????????????????????????????????????????????????????????????????????????????????????????????????????????????????????????????????????????????????????????????????????????????????????????????????????????????????????????????????????????????????????????????????????????????????????????????????????????????????????????????????????????????????????????????????????????????????????????????????????????????????????????????????????????????????????????????????????????????????????????????????????????????????????????????????????????????????????????????????????????????????????????????????????????????????????????????????????????????????????????????????????????????????????????????????????????????????????????????????????????????????????????????????????????????????????????????????????????????????????????????????????????????????????????????????????????????????????????????????????????????????????????????????????????????????????????????????????????????????????????????????????????????????????????????????????????????????????????????????????????????????????????????????????????????????????????---??????????????????????????????????????????????????????????????????????????????????????????????????????????????????????????????????????????????????????????????????????????????????????????????????????????????????????????????????????????????????????????????????????????????????????????????????????????????????????????????????????????????????????????????????????????????????????????????????????????????????????????????????????????????????????????????????????????????????????????????????????????????????????????????????????????????????????????????????????????????????????????????????????????????????????????????????????????????????????????????????????????????????????????????????????????????????????????????????????????????????????????????????????????????????????????????????????????????????????????????????????????????????????????????????????????????????????????????????????????????????????????????????????????????????????????????????????????????????????????????????????????????????????????????????????????????????????????????????????????????????????????????????????????????????????????????????????????????????????????????????????????????????????????????????????????????????????????????????????????????????????????????????????????????????????????????????????????????????????????????????????????????????????????????????????????????????????????????????????????????????????????????????????????????????????????????????????????????????????????????????????????????????????????????????????????????????????????????????????????????????????????????????????????????????????????????????????????????????????????????????????????????????????????????????????????????????????????????????


Pachyptila_desolata             3000000060504-3401110000000----------------------------------0[01]00401101-00020101011012121001120021100010-01000100000--000013010011002001001210210001000-01000?000000020-20-00-0110000100121101020-1000?000000101000?????????????????110011000000-001?------------------------------------------------------------------------------------------------------------------------------------------------------------------------------------------------------------------------------------------------------------------------------------------------------------------------------------------------------------------------------------------------------------------------------------------------------------------------------------------------------------------------------------------------------------------------------------------------------------------------------------------------------------------------------------------------------------------------------------------------------------------------------------------------------------------------------------------------------------------------------------------------------------------------------------------------------------------------------------------------------------------------------------------------------------------------------------------------------------------------------------------------------------------------------------------------------------------------------------------------------------------------------------------------------------------------------------------------------------------------------------------------------------------------------------------------------------------------------------------------------------------------------------------------------------------------------------------------------------------------------------------------------------------------------------------------------------------------------------------------------------------------------------------------------------------------------------------------------------------------------------------------------------------------------------------------------------------------------------------------------------------------------------------------------------------------------------------------------------------------------------------------------------------------------------------------------------------------------------------------------------------------------------------------------------------------------------------------------------------------------------------------------------------------------------------------------------------------------------------------------------------------------------------------------------------------------------------------------------------------------------------------------------------------------------------------------------------------------------------------------------------------------------------ATGGCCCCAAACATCCGAAAATCCCACCCTTTACTAAAAATAGTCAACAACTCCCTAATCGACCTACCCACCCCCTCAAACATCTCCAGTTGATGGAACTTTGGATCTCTCCTAGGCATCTGCCTAATAACCCAAATCCTAACCGGCTTGCTGCTAGCTATACACTACACCGCCGATACAACCCTAGCCTTCTCATCCGTTGCCCACACATGCCGAAACGTACAATACGGTTGACTAATCCGAAACCTACATGCAAACGGAGCCTCATTCTTCTTCATCTGTATCTACTTCCACATTGGACGAGGACTTTACTATGGCTCCTACTTATACAAAGAGACATGAAACACAGGAGTCATCCTCCTACTTACCCTCATAGCAACTGCTTTCGTAGGGTATGTCCTACCATGAGGTCAAATATCATTCTGGGGGGCTACAGTCATCACCAATCTATTCTCAGCCATCCCCTACATCGGCCAAACCCTCGTAGAATGAGCCTGAGGGGGATTCTCAGTAGATAACCCTACACTAACCCGATTCTTTGCCTTACACTTTCTCCTCCCCTTCCTAATTGCAGGACTCACCCTAATCCACCTCACCTTCCTCCACGAATCAGGCTCAAACAACCCCCTCGGCATCGTATCAAACTGTGACAAAATCCCATTCCACCCTTACTTTACTCTAAAAGACATTCTAGGTTTTACCCTCATATTCCTTCCACTGACAACTTTAGCCCTATTTTCCCCCAACCTACTAGGAGACCCAGAAAACTTCACCCCAGCTAACCCACTAGTCACTCCTCCCCATATTAAACCAGAATGGTATTTCTTATTCGCCTACGCCATCCTACGCTCAATCCCCAACAAACTAGGTGGTGTACTAGCCTTAGCTGCTTCAGTACTAATCCTATTCCTAATCCCATTCCTCCATAAAGCCAAACAACGAACAATAACCTTTCGCCCCATCTCCCAACTCCTATTCTGAATCCTAGTCGCTAACTTACTTATCCTAACATGGGTGGGAAGCCAGCCAGTAGAGCACCCATTCATCATCATCGGCCAACTAGCTTCCGTTACTTATTTCACTATCCTCCTAGTCCTATTCCCTATCATCGGGGCGCTAGAAAACAAAATACTTAACTACTAAG?????????????????????????????????????????????????????????????????????????????????????????????????????????????????????????????????????????????????????????????????????????????????????????????????????????????????????????????????????????????????????????????????????????????????????????????????????????????????????????????????????????????????????????????????????????????????????????????????????????????????????????????????????????????????????????????????????????????????????????????????????????????????????????????????????????????????????????????????????????????????????????????????????????????????????????????????????????????????????????????????????????????????????????????????????????????????????????????????????????????????????????????????????????????????????????????????????????????????????????????????????????????????????????????????????????????????????????????????????????????????????????????????????????????????????????????????????????????????????????????????????????????????????????????????????????????????????????????????????????????????????????????????????????????????????????????????????????????????????????????????????????????????????????????????????????????????????????????????????????????????????????????????????????????????????????????????????????????????????????????????????????????????????????????????????????????????????????????????????????????????????????????????????????????????????????????????????????????????????????????????????????????????????????????????????????????????????????????????????????????????????????????????????????????-????????????????????????????????????????????????????????????????????????????????????????????????????????????????????????????????????????????????????????????????????????????????????????????????????????????????????????????????????????????????????????????????????????????????????????????????????????????????????????????????????????????????????????????????????????????????????????????????????????????????????????????????????????????????????????????????????????????????????????????????????????????????????????????????????????????????????????????????????????????????????????????????????????????????????????????????????????????????????????????????????????????????????????????????????????????????????????????????????????????????????????????????????????????????????????????????????????????????????????????????????????????????????????????????????????????????????????????????????????????????????????????????????????????????????????????????????????????????????????????????????????????????????????????????????????????????????????????????????????????????????????????????????????????????????????????????????????????---??????????????????????????????????????????????????????????????????????????????????????????????????????????????????????????????????????????????????????????????????????????????????????????????????????????????????????????????????????????????????????????????????????????????????????????????????????????????????????????????????????????????????????????????????????????????????????????????????????????????????????????????????????????????????????????????????????????????????????????????????????????????????????????????????????????????????????????????????????????????????????????????????????????????????????????????????????????????????????????????????????????????????????????????????????????????????????????????????????????????????????????????????????????????????????????????????????????????????????????????????????????????????????????????????????????????????????????????????????????????????????????????????????????????????????????????????????????????????????????????????????????????????????????????????????????????????????????????????????????????????????????????????????????????????????????????????????????????????????????????????????????????????????????????????????????????????????????????????????????????????????????????????????????????????????????????????????????????????????????????????????????????????????????????????????????????????????????????????????????????????????????????????????????????????????????????????????????????????????????????????????????????????????????????????????????????????????????????????????????????????????????????????????????????????????????????????????????????????????????????????????????????????????????????????????????????????????????????????


Pelecanoides_urinatrix          30000000000-0-0001110000000----------------------------------0000401101-00020101011002120001120021100010-01010100000--000012010111100001001210110001000-010010000000021-20-00-0110000100101111020-1000?000000101000?????????????????11100-000000-0012------------------------------------------------------------------------------------------------------------------------------------------------------------------------------------------------------------------------------------------------------------------------------------------------------------------------------------------------------------------------------------------------------------------------------------------------------------------------------------------------------------------------------------------------------------------------------------------------------------------------------------------------------------------------------------------------------------------------------------------------------------------------------------------------------------------------------------------------------ATCAGATGCCCTGTAAAGGAATGTGATGAAG-GATCTCGCATGGAAAATACGGCCAACACCTCTCCAGCCACAAGGAGATGAAAGATAGAGAGATCTACAGCCACATAAATAAAGGTGGCCGACCGAGGCAGCATCTCCTGTCTTTGACCAGGAGAGCTCAGAAACATCGTCTGAGAGAACTGAAACGTCAAGTCAAGGCTTTTGCTGAGAAAGAAGAGGGCGGTGACATAAAGGCTGTATGCATGACACTGTTCCTGCTAGCTTTAAGAGCAAAAAATGAACACAGACAAGCAGATGAATTGGAGGCTAT?ATGCAAGGGAGGGGATCTGGCCTTCACCCTGCTGTCTGCCTGGCAATCCGAGTCAACACGTTTCTCAGCTGTAGCCAATATCATAAAATGTATAGAACGGTAAAAGCTGTCACTGGGAGGCAGATCTTCCAGCCTTTGCATGCTCTTCGCACTGCTGAGAAAGCCCTCCTACCAGGTTATCATCCATTCGAGTGGAAACCTCCCTTGAAAAACGTATCCACTAACACAGAAGTGGGAATTATAGATGGACTATCAGGATTGTCACTCTCAATTGATGACTACCCAGTAGACACAATTGCAAAGAGATTTCGATATGATGCAGCCTTGGTTTGTGCCTTAAAGGACATGGAGGAGGAGATCTTGGAAGGCATGAAAGCAAAAAACCTGGATGACTATTTGAACGGTCCCTTCACTGTGGTCGTAAAAGAGTCCTGTGATGGAATGGGAGATGTCAGCGAGAAGCATGGAAGCGGACCTGCTGTCCCAGAGAAGGCTGTTCGCTTTTCTTTCACAGTCATGAACATTGCTATAGCACATGGGAATGAAAGCAAGAGGATCTTTGAAGAAGTAAAGCCCAATTCGGAATTGTGTTGCAAGCCCTTGTGCCTTATGCTGGCT------------------------------------------------------------------------------------------------------------------------------------------------------------------------------------------------------------------------------------------------------------------------------------------------------------------------------------------------------------------------------------------------------------------------------------------------------------------------------------------------------------------------------------------------------------------------------------------------------------------------------------------------------------------------------------------------------------------------------------------------------------------------------------------------------------------------------------------------------------------------------------------------------------------------------------------------------------------ATGGCCCCAAACCTCCGAAAATCCCACCCCCTACTAAAAATAATCAACAATTCCTTAATTGACCTCCCCACCCCATCAAACATCTCTGCTTGATGAAACTTCGGATCACTTCTAGGCATTTGCCTACTAACTCAAATTCTAACCGGCCTATTACTAGCCATACATTACACCGCTGACACAACCCTAGCATTCTCATCCGTCGCCCACACATGCCGAAACGTACAATACGGCTGATTAATCCGAAACCTACATGCAAACGGAGCATCATTCTTTTTCATCTGTATCTACCTACACATTGGACGAGGATTCTACTACGGCTCCTACCTCTACAAAGAAACTTGAAATACAGGAGTCATCCTCCTACTCACTCTCATAGCAACTGCTTTCGTAGGATACGTCCTACCCTGAGGACAAATATCATTCTGAGGGGCTACAGTCATTACTAACTTATTTTCAGCCATCCCTTACATTGGCCAAACACTTGTAGAATGAGCTTGAGGCGGATTTTCAGTAGACAACCCCACACTAACCCGATTCTTCGCCCTACATTTCCTCCTCCCATTCATAATCACAGGCCTCACCACAATTCATCTCACCTTCCTTCACGAATCCGGCTCAAACAACCCCCTTGGCATCACATCAAACTGTGACAAAATCCCATTTCACCCCTATTTTACCTTAAAAGACTTCCTAGGCTTCACACTTATACTCCTCCCACTAACTACCCTAGCCCTATTTTCACCAAACCTGCTAGGAGACCCAGAAAACTTCACCCCAGCAAACCCTCTAATCACACCTCCTCATATCAAACCAGAATGATATTTCCTATTCGCCTATGCCATTCTACGCTCAATCCCCAACAAACTAGGCGGTGTACTAGCCCTCGCCGCCTCAGTACTAATCCTATTCTTAGCCCCATTCCTCCACAAAGCCAAACAACGAACCATGACCTTTCGCCCTATCTCCCAACTACTATTTTGAATTCTAGTCACTAACCTACTCATCCTAACATGAGTGGGAAGCCAACCAGTAGAACACCCATTCATTATCATCGGCCAACTAGCATCAATCACATACTTTACCATCCTCCTAATCCTCTTCCCCATTATCGGAGCCTTAGAAAATAAAATACTTAACTACTAAG?????????????????????????????????????????????????????????????????????????????????????????????????????????????????????????????????????????????????????????????????????????????????????????????????????????????????????????????????????????????????????????????????????????????????????????????????????????????????????????????????????????????????????????????????????????????????????????????????????????????????????????????????????????????????????????????????????????????????????????????????????????????????????????????????????????????????????????????????????????????????????????????????????????????????????????????????????????????????????????????????????????????????????????????????????????????????????????????????????????????????????????????????????????????????????????????????????????????????????????????????????????????????????????????????????????????????????????????????????????????????????????????????????????????????????????????????????????????????????????????????????????????????????????????????????????????????????????????????????????????????????????????????????????????????????????????????????????????????????????????????????????????????????????????????????????????????????????????????????????????????????????????????????????????????????????????????????????????????????????????????????????????????????????????????????????????????????????????????????????????????????????????????????????????????????????????????????????????????????????????????????????????????????????????????????????????????????????????????????????????????????????????????????????????--------------------------------------------------------------------------------------------------------------------------------------------------------------------------------------------------------------------------------------------------------------------------------------------------------------------------------------------------------------------------------------------------------------------------------------------------------------------------------------------------------ATACTTACC-CTACTAAAGTATCCGCCTGAGAACTACGAGCACAAACGCTTAAAACTCTAAGGACTTGGCGGTGTTCCAAACCCACCTAGAGGAGCCTGTTCTATAATCGATAATCCACGATAGACCCGACCGTTCTTTGCT-AAAGCAGCCTACATACCGCCGTCGCCAGCTCACCT-TATCTGAAAGTATAGCAGTGAGCACAATAGCCTTCAA--CATCGCTAGTAAGACAGGTCAAGGTATAGCCCATAGAACGGAAGAAATGGGCTACATTTTCTAAAATAGAACAATACTACGGAAGAGGGTGATGAAACT-ACCCTCGGAAGGCGGATTTAGCAGTAAAGCGAGATAATAAA?-GCCC?C???AAGCTGGCCCTGGAG---------------------------------------------------------------------------------------------------------------------------------------------------------------------------------------------------------------------------------------??--------------------------------------------------------------------------------------------------------------------------------------------------------------------------------------------------------------------------------------------------------------------------------------------------------------------------------------------------------------------------------------------------------------------------------------------------------------------------------------------------------------------------------------------------------------------------------------------------------------------------------------------------------------------------------------------------------------------------------------------------------------------------------------------------------------------------------------------------------------------------------------------------------------------------------------------------------------------------------------------------------------------------------------------------------------------------------------------------------------------------------------------------------------------------------------------------------------------------------------------------------------------------------------------------------------------------------------------------------------------------------------------------------------------------------------------------------------------------------------------------------------------------------------------------------------------------------------------------------------------------------------------------------------------------------------------------------------------------------


Phoebastria_immutabilis         3000000020220-0?01100000000----------------------------------0??0100?02???021010100002120010200021100100-01110000000--0?0004010011000001001210210001000-?00000000000030-20-00-0010000100122011020-10002000000101000?????????????????11001-000000-001?------------------------------------------------------------------------------------------------------------------------------------------------------------------------------------------------------------------------------------------------------------------------------------------------------------------------------------------------------------------------------------------------------------------------------------------------------------------------------------------------------------------------------------------------------------------------------------------------------------------------------------------------------------------------------------------------------------------------------------------------------------------------------------------------------------------------------------------------------------------------------------------------------------------------------------------------------------------------------------------------------------------------------------------------------------------------------------------------------------------------------------------------------------------------------------------------------------------------------------------------------------------------------------------------------------------------------------------------------------------------------------------------------------------------------------------------------------------------------------------------------------------------------------------------------------------------------------------------------------------------------------------------------------------------------------------------------------------------------------------------------------------------------------------------------------------------------------------------------------------------------------------------------------------------------------------------------------------------------------------------------------------------------------------------------------------------------------------------------------------------------------------------------------------------------------------------------------------------------------------------------------------------------------------------------------------------------------------------------------------------------------------------------------------------------------------------------------------------------------------------------------------------------------------------------------------------------------------------------------------------------------------------------------------------------------------------------------------------------------------------------------------------------------------ATGGCCCCCAACCTCCGAAAATCCCACCCCCTACTAAAAATAATCAATAACTCCCTAATCGACCTACCCGCCCCATCAAACATCTCTGCTTGATGAAACTTTGGGTCTCTTTTAGGCATCTGCCTAGCAACACAAATCCTAACTGGCCTACTACTAGCCATACACTACACAGCAGATACAACCCTAGCCTTCTCATCCGTTGCCCACACATGCCGAAACGTACAGTACGGCTGATTAATCCGAAACCTCCACGCAAACGGAGCATCATTCTTCTTCATCTGCATCTATCTCCACATCGGCCGCGGATTCTACTACGGCTCATACCTGTACAAAGAAACCTGAAACACAGGAGTCCTACTCCTACTCACCCTCATAGCAACCGCCTTCGTAGGCTATGTCCTGCCATGAGGACAAATATCATTCTGAGGGGCTACAGTCATTACCAACCTATTCTCAGCCGTCCCATACATTGGACAAACCCTTGTGGAATGAGCTTGAGGGGGATTTTCAGTAGACAACCCCACCCTAACTCGATTTTTTGCCCTACACTTTCTCCTCCCATTCATAATCACAGGCCTTGTCCTCATCCACCTTACCTTTCTCCACGAATCGGGCTCTAACAATCCGCTGGGAATCGTATCAAACTGTGACAAGATCCCATTTCACCCCTACTTTACCCTAAAAGATGCCCTAGGATTTATGCTCATACTCCTTCCCCTAGCAACCCTAGCCCTATTCTCACCCAACCTACTAGGTGACCCAGAAAACTTCACCCCAGCAAACCCACTAGTCACACCTCCCCACATCAAACCAGAATGATACTTCCTATTTGCATACGCCATCCTACGCTCAATCCCCAACAAACTAGGTGGTGTTCTAGCCCTAGCTGCATCCGTCCTAGTTCTATTCCTAAGTCCTCTCCTACACAAATCCAAACAGCGCACAATAGCCTTCCGCCCACTCTCTCAACTCCTATTCTGACTCTTAGTCGCTAACTTACTCATCCTGACATGAATCGGCAGCCAACCAGTAGAGCATCCATTTATCATCATTGGCCAACTAGCCTCCATCACCTACTTCACCATCCTCTTAATCCTCTTTCCTACCATCGCAACCCTAGAAAACAAAATACTTAACTACTAA---------------------------------------------------ACCCTATACCTAATTTTTGGTGCATGAGCCGGCATAGTTGGAACTGCACTTAGCCTACTTATCCGCGCAGAACTCGGCCAGCCAGGAACCCTCCTGGGAGATGACCAGATTTACAATGTAATCGTCACTGCTCATGCCTTCGTAATAATCTTCTTTATAGTCATACCGATCATAATTGGAGGATTCGGAAACTGACTAGTACCACTTATAATCGGTGCCCCCGACATAGCATTCCCACGTATAAACAATATAAGCTTCTGACTACTACCTCCGTCCTTCCTCCTCCTGCTAGCATCTTCCACAGTAGAAGCAGGGGCAGGGACAGGATGGACTGTATATCCACCCTTAGCAGGCAACCTTGCCCACGCAGGAGCTTCAGTAGACCTAGCCATCTTCTCCCTCCACCTGGCAGGTGTCTCATCTATCCTGGGGGCAATTAACTTCATCACAACTGCCATCAACATAAAACCTCCAGCCCTTTCACAATACCAAACCCCCCTATTCGTATGATCTGTACTCATCACTGCCGTCCTACTCCTACTCTCACTCCCAGTCCTTGCTGCCGGCATTACCATACTACTAACAGATCGAAACCTAAACACTACATTCTTCGATCCAGCCGGAGGAGGGGACCCAGTCCTATATCAACACCTCTTCTGATTCTTTGGCCACCCAGAAGT----------------------------------------------------------------------------------------------------------------------------------------------------------------------------------------------------------------------------------------------------------------------------------------------------------------------------------------------------------------------------------------------------------------------------------------------------------------------------------------------------------------------------------------------------------------------------------------------------------------------------------------------------------------------------------------------------------------------------------------------------------------------------------------------------------------------------------------------------????????????????????????????????????????????????????????????????????????????????????????????????????????????????????????????????????????????????????????????????????????????????????????????????????????????????????????????????????????????????????????????????????????????????????????????????????????????????????????????????????????????????????????????????????????????????????????????????????????????????????????????????????????????????????????????????????????????????????????????????????????????????????????????????????????????????????????????????????????????????????????????????????????????????????????????????????????????????????????????????????????????????????????????????????????????????????????????????????????????????????????????????????????????????????????????????????????????????????????????????????????????????????????????????????????????????????????????????????????????????????????????????????????????????????????????????????????????????????????????????????????????????????????????????????????????????????????????????????????????????????????????????????????????????????????????????????????????---??????????????????????????????????????????????????????????????????????????????????????????????????????????????????????????????????????????????????????????????????????????????????????????????????????????????????????????????????????????????????????????????????????????????????????????????????????????????????????????????????????????????????????????????????????????????????????????????????????????????????????????????????????????????????????????????????????????????????????????????????????????????????????????????????????????????????????????????????????????????????????????????????????????????????????????????????????????????????????????????????????????????????????????????????????????????????????????????????????????????????????????????????????????????????????????????????????????????????????????????????????????????????????????????????????????????????????????????????????????????????????????????????????????????????????????????????????????????????????????????????????????????????????????????????????????????????????????????????????????????????????????????????????????????????????????????????????????????????????????????????????????????????????????????????????????????????????????????????????????????????????????????????????????????????????????????????????????????????????????????????????????????????????????????????????????????????????????????????????????????????????????????????????????????????????????????????????????????????????????????????????????????????????????????????????????????????????????????????????????????????????????????????????????????????????????????????????????????????????????????????????????????????????????????????????????????????????????????????


Phoebetria_palpebrata           3000000000000-0001100000000----------------------------------0000300102-00021010100002120010200021100100-01110000000--0000?4010011000001001210210001000-?00000000000030-20-00-001000010012???1020-11???000000101000?????????????????11001-000000-0011------------------------------------------------------------------------------------------------------------------------------------------------------------------------------------------------------------------------------------------------------------------------------------------------------------------------------------------------------------------------------------------------------------------------------------------------------------------------------------------------------------------------------------------------------------------------------------------------------------------------------------------------------------------------------------------------------------------------------------------------------------------------------------------------------------------------------------------------------ATAAGATGCCCTATAAAGGAATGTGATGAAGAGATCTTGCATGGAAAATATGGCCAACACCTCTCCAGCCACAAGGAGATGAAAGATAGAGAGCTCTACAGCCACGTAAATAAAGGTGGCCGACCGAGGCAGCATCTCCTGTCTTTGACCAGGAGAGCTCAGAAACATCGTCTGAGAGAATTAAAACGTCAAGTCAAGGCTTTTGCTGAGAAAGAAGAGGGCGGCGACATAAAGGCTGTATGCATGACTTTGTTCCTGTTAGCTTTAAGAGCAAAAAATGAACACAGACAAGCAGATGAACTGGAGGCTATAATGCAAGGGAGGGGATCTGGACTTCACCCTGCTGTCTGCCTGGCAATCCGAGTCAACACGTTTCTCAGCTGTAGCCAATATCATAAAATGTATAGAACGGTAAAAGCTGTCACTGGGAGACAGATCTTCCAGCCTTTGCATGCTCTTCGCACTGCTGAGAAAGCCCTCCTACCAGGTTATCATCCATTCGAGTGGAAACCTCCCTTGAAAAATGTATCCACTAACACAGAAGTGGGAATTATAGATGGACTATCAGGATTGCCACTCTCAATTGATGACTACCCAGTAGACACAATTGCAAAGAGATTTCGATATGATGCAGCCTTGGTTTGTGCCTTAAAGGACATGGAGGAGGAGATCTTGGAAGGCATGAAAGCAAAAAACCTGGATGACTATTTGAACGGTCCCTTCACTGTGGTAGTAAAAGAGTCCTGTGATGGAATGGGAGATGTCAGCGAGAAGCATGGAAGTGGGCCTGCTGTTCCAGAGAAGGCTGTTCGCTTTTCTTTCACAGTCATGAACATTGCTATAGCACATGGGAATGAAAGCAAGAGGATCTTTGAAGAAGTAAAGCCCAATTCAGAGTTGTGTTGCAAGCCCTTGTGCCTTATGCTGGCT------------------------------------------------------------------------------------------------------------------------------------------------------------------------------------------------------------------------------------------------------------------------------------------------------------------------------------------------------------------------------------------------------------------------------------------------------------------------------------------------------------------------------------------------------------------------------------------------------------------------------------------------------------------------------------------------------------------------------------------------------------------------------------------------------------------------------------------------------------------------------------------------------------------------------------------------------------------ATGGCCCCCAACCTCCGAAAATCTCACCCTCTACTAAAAATAATCAATAACTCCCTAATCGACCTACCTACCCCCTCAAACATCTCCGCTTGATGAAACTTCGGATCCCTCTTAGGTATCTGCCTAACAACACAAATCCTAACCGGTCTACTACTAGCCATACACTACACAGCAGATACAACCCTAGCCTTCTCGTCCATTGCACACACATGTCGAAACGTACAATACGGTTGATTAATCCGAAACCTCCATGCAAACGGAGCATCATTCTTCTTCATCTGCATCTACCTCCACATCGGTCGTGGATTTTACTATGGCTCGTACCTATACAAAGAAACTTGAAACACAGGAGTCCTACTCCTACTCACCCTCATAGCAACTGCTTTCGTAGGATATGTCCTACCATGAGGACAAATATCATTCTGAGGGGCTACAGTCATTACCAACCTATTCTCAGCCATCCCATATATTGGCCAGACCCTTGTAGAATGAGCTTGAGGGGGATTTTCAGTAGATAATCCCACCCTAACTCGATTCTTCGCCCTACACTTCCTCCTCCCATTCATAATCGCAGGCCTTACACTCATCCACCTCACCTTCCTTCATGAGTCAGGATCCAACAACCCACTGGGAATCGTATCAAACTGTGACAAAATCCCATTCCATCCCTACTTTACCCTAAAAGATATCCTAGGATTCACACTCATGCTCTTACCACTAACAACCCTAGCCCTATTCTCACCTAACCTACTAGGTGACCCAGAAAACTTCACTCCAGCAAACCCGTTAGTCACCCCTCCCCATATTAAACCAGAATGATACTTCCTATTCGCATACGCTATCCTACGCTCAATCCCCAACAAACTAGGCGGCGTACTAGCCCTAGCTGCATCCGTCCTAGTTCTATTCCTAAGCCCCCTCCTACACAAATCCAAACAACGTACAATAACTTTTCGCCCACTCTCCCAACTTCTATTTTGACTCCTAATCACTAACCTACTTATCCTGACATGAATTGGTAGCCAACCAGTAGAACACCCATTCATCATCATTGGCCAACTAGCCTCCATCACCTACTTCACCATCCTCCTAGTCCTCTTCCCCACTATCGCAGCCCTAGAAAATAAGATACTTAACTACTAAG?????????????????????????????????????????????????????????????????????????????????????????????????????????????????????????????????????????????????????????????????????????????????????????????????????????????????????????????????????????????????????????????????????????????????????????????????????????????????????????????????????????????????????????????????????????????????????????????????????????????????????????????????????????????????????????????????????????????????????????????????????????????????????????????????????????????????????????????????????????????????????????????????????????????????????????????????????????????????????????????????????????????????????????????????????????????????????????????????????????????????????????????????????????????????????????????????????????????????????????????????????????????????????????????????????????????????????????????????????????????????????????????????????????????????????????????????????????????????????????????????????????????????????????????????????????????????????????????????????????????????????????????????????????????????????????????????????????????????????????????????????????????????????????????????????????????????????????????????????????????????????????????????????????????????????????????????????????????????????????????????????????????????????????????????????????????????????????????????????????????????????????????????????????????????????????????????????????????????????????????????????????????????????????????????????????????????????????????????????????????????????????????????????????????-????????????????????????????????????????????????????????????????????????????????????????????????????????????????????????????????????????????????????????????????????????????????????????????????????????????????????????????????????????????????????????????????????????????????????????????????????????????????????????????????????????????????????????????????????????????????????????????????????????????????????????????????????????????????????????????????????????????????????????????????????????????????????????????????????????????????????????????????????????????????????????????????????????????????????????????????????????????????????????????????????????????????????????????????????????????????????????????????????????????????????????????????????????????????????????????????????????????????????????????????????????????????????????????????????????????????????????????????????????????????????????????????????????????????????????????????????????????????????????????????????????????????????????????????????????????????????????????????????????????????????????????????????????????????????????????????????????????---??????????????????????????????????????????????????????????????????????????????????????????????????????????????????????????????????????????????????????????????????????????????????????????????????????????????????????????????????????????????????????????????????????????????????????????????????????????????????????????????????????????????????????????????????????????????????????????????????????????????????????????????????????????????????????????????????????????????????????????????????????????????????????????????????????????????????????????????????????????????????????????????????????????????????????????????????????????????????????????????????????????????????????????????????????????????????????????????????????????????????????????????????????????????????????????????????????????????????????????????????????????????????????????????????????????????????????????????????????????????????????????????????????????????????????????????????????????????????????????????????????????????????????????????????????????????????????????????????????????????????????????????????????????????????????????????????????????????????????????????????????????????????????????????????????????????????????????????????????????????????????????????????????????????????????????????????????????????????????????????????????????????????????????????????????????????????????????????????????????????????????????????????????????????????????????????????????????????????????????????????????????????????????????????????????????????????????????????????????????????????????????????????????????????????????????????????????????????????????????????????????????????????????????????????????????????????????????????????


Procellaria_cinerea             3????????????????????????????????????????????????????????????0???????0?????20111011112120001020021100010-01000000000--??00130?0011002001001210210001000-?10000000000030-20-00-0010000100101111020-20002000?00101000?????????????????110011000000-001???????????????????????????????????????????????????????????????????????????????????????????????????????????????????????????????????????????????????????????????????????????????????????????????????????????????????????????????????????????????????????????????????????????????????????????????????????????????????????????????????????????????????????????????????????????????????????????????????????????????????????????????????????????????????????????????????????????????????????????????????????????????????????????????????????????????????????????????????????????????????????????????????????????????????????????????????????????????????????????????????????????????????????????????????????????????????????????????????????????????????????????????????????????????????????????????????????????????????????????????????????????????????????????????????????????????????????????????????????????????????????????????????????????????????????????????????????????????????????????????????????????????????????????????????????????????????????????????????????????????????????????????????????????????????????????????????????????????????????????????????????????????????????????????????????????????????????????????????????????????????????????????????????????????????????????????????????????????????????????????????????????????????????????????????????????????????????????????????????????????????????????????????????????????????????????????????????????????????????????????????????????????????????????????????????????????????????????????????????????????????????????????????????????????????????????????????????????????????????????????????????????????????????????????????????????????????????????????????????????????????????????????????????????????????????????????????????????????????????????????????????????????????????????????????????????????????????????????????????????????????????????????????????????????????????????????????????????????????????????????????????????????????????????????????????????????????????????????????????????????????????????????????????????????????????????????????????????????????????????????????????????????????????????????????????????????????????????????????????????????????????????????????????????????????????????????????????????????????????????????????????????????????????????????????????????????????????????????????????????????????????????????????????????????????????????????????????????????????????????????????????????????????????????????????????????????????????????????????????????????????????????????????????????????????????????????????????????????????????????????????????????????????????????????????????????????????????????????????????????????????????????????????????????????????????????ATGGCCCCAAACCTCCGAAAATCTCACCCCCTATTAAAAATAGTTAACAACTCCCTAATCGACCTACCTACTCCCCCAAACATCTCCGCCTGATGAAACTTCGGATCCCTCCTAGGTATCTGCCTAATAACCCAAATCCTAACTGGTCTACTACTAGCTATACACTACACTGCTGATACAACCTTAGCTTTTTCATCCGTTGCTCACACATGTCGAAACGTACAATACGGCTGATTAATCCGAAATCTACATGCAAATGGAGCCTCATTCTTCTTCATCTGTATTTACCTTCACATTGGACGAGGATTCTACTACGGCTCATACCTGTACAAAGAGACCTGAAACACAGGAGTTATTCTTTTACTCACCCTCATAGCAACTGCCTTCGTAGGATACGTCTTACCCTGAGGCCAAATATCATTCTGAGGGGCTACAGTCATCACCAATCTATTTTCAGCTATTCCCTACATTGGCCAAACCTTAGTAGAATGAGCCTGAGGGGGCTTCTCAGTGGATAACCCTACACTAACCCGATTCTTTGCCCTACACTTCCTCCTTCCCTTTATAATCGCAGGGCTTACCCTAGTCCATCTCACCTTCCTCCACGAATCAGGTTCAAATAACCCCCTCGGCATCGTATCAAACTGTGATAAAATCCCATTCCACCCCTACTTTACCCTAAAAGACATCCTAGGATTCACACTCATATTCCTCCCACTAACAACCCTAGCCCTATTCTCCCCAAACCTTTTAGGAGACCCAGAAAACTTTACCCCAGCAAATCCATTAGTCACACCACCCCATATCAAGCCCGAATGATACTTTCTATTCGCATACGCCATTCTACGTTCAATTCCTAACAAACTAGGTGGAGTACTAGCCCTAGCTGCATCAGTACTAATCCTATTCCTAGCCCCATTCCTCCACAAAGCTAAACAACGAGCAATAACTTTCCGCCCCCTCTCCCAACTCCTATTCTGAGTCCTAGTCGCTAACCTATTCATCCTAACATGAGTGGGCAGCCAACCAGTAGAGCACCCATTCATCATTATCGGCCAATTAGCCTCCTTCACCTATTTCACTATCCTCCTAATCCTCTTCCCCATTATCGGAGCTCTAGAAAATAAAATACTTAACTACTAAGTGACCTTCATCAACCGATGACTATTTTCAACCAACCATAAAGATATCGGCACTCTGTATCTAATTTTCGGTGCATGGGCTGGTATAGTTGGAACCGCCCTCAGCCTACTCATTCGTGCAGAACTCGGTCAACCAGGAACTCTCCTGGGAGACGACCAAATTTATAACGTAATCGTTACTGCCCACGCTTTCGTAATAATCTTCTTCATAGTAATACCAGTCATAATCGGGGGATTCGGAAACTGACTGGTCCCCCTCATAATCGGTGCGCCCGACATGGCATTCCCACGCATAAACAACATAAGCTTTTGATTACTACCCCCCTCCTTCCTCCTCCTCCTAGCTTCATCTACAGTAGAAGCAGGAGCAGGCACAGGATGAACTGTATACCCTCCTCTGGCCGGTAATCTAGCTCATGCTGGAGCCTCAGTTGACCTGGCCATCTTCTCTCTTCACCTAGCAGGTGTATCCTCTATCTTAGGGGCAATTAACTTCATTACAACAGCCATCAACATAAAACCCCCAGCACTATCACAGTATCAAACCCCTCTATTCGTGTGATCCGTACTCATTACAGCCGTCCTACTCCTACTCTCACTCCCAGTCCTCGCTGCAGGAATCACTATACTACTAACAGATCGAAACCTAAACACCACATTCTTTGACCCCGCTGGTGGAGGAGATCCCGTTCTATATCAACATCTTTTCTGATTTTTTGGCCACCCAGAAGTTTACATCCTTATCTTACCGGGATTTGGAATCATTTCACACGTAGTAACATACTATGCAGGCAAAAAGGAACCATTTGGCTACATAGGAATAGTATGAGCTATGCTTTCAATCGGATTCCTAGGCTTTATTGTATGAGCCCATCACATATTTACAGTTGGGATAGACGTAGACACCCGAGCATACTTCACATCTGCAACCATGATTATCGCCATTCCAACAGGTATTAAAGTCTTCAGCTGGTTGGCTACGCTACACGGGGGAACAATCAAGTGAGACCCCCCAATATTATGGGCCCTAGGTTTTATCTTCCTATTCACTATCGGAGGCCTAACAGGAATTGTCCTAGCAAACTCTTCACTAGACATCGCCCTACACGACACATATTATGTAGTTGCTCATTTTCACTATGTCCTCTCAATAGGAGCTGTCTTTGCAATCCTAGCGGGATTCACCCACTGATTTCCTCTATTTACAGGATATACCCTACACCCCACATGAGCTAAAGCCCACTTCGGAGTCATATTCACAGGCGTAAACCTAACTTTCTTCCCACAACATTTCCTAGGTCTAGCTGGTATACCACGACGATACTCTGACTACCCAGACGCTTATACGCTATGAAACACCATATCCTCTATCGGCTCATTAATCTCAATAACCGCCGTAATCATACTAATATTTATTATCTGAGAAGCCTTCGCATCAAAGCGAAAAATCCTACAACCAGAACTAACCGCCACTAACATTGAATGAATCCACGGTTGCCCACCTCCATACCACACCTTCGAAGAACCAGCCTTTGTCCAAGTACAAGAAAGG--------------------------------------------ACATGCAAGTATCTGCGTTCCAGTGTAAATGCCCCTAACCT-CTTACTAAGATGCTG--GGAGCAGGCATCAGGCACACCCATGACT-----GTAGCCCAAGACGCCTTGCCTAGCCACACCCCCACGGGTACTCAGCAGTAATTAACCTTAAGCAATAAGTGAAAACTTGACTTAGTTATAGTAACATCT-AGGGCCGGTAAATCTTGTGCCAGCCACCGCGGTCATACAAGAGGCCCAAATTAACTGTA-ATCCGGCGTAAAGAGTGGTACCATGTTATCACA-CCAACTAAGATCAAAATGCAGCTAAGCTGTCATAAGCTCAAGATGCACCTAAACCCACCCTTAAGACGATCTTAGCGTTTAC-GATTAATTAACCTCCACGAAAGCTAAGGCACAAACTGGGATTAGATACCCCACTATGCTTAGCCCTAAATCTTGATACTTATC-TTACTAAAGTATCCGCCTGAGAACTACGAGCACAAACGCTTAAAACTCTAAGGACTTGGCGGTGCTCCAAACCCACCTAGAGGAGCCTGTTCTATAATCGATAACCCACGATAAACCCAACCGCCTTTTGCT-AGAGCAGCCTACATACCGCCGTCGCCAGCTCACCT-TCCCTGAGAGTACAACAGTGAGCACAATAGCTCTCAA--CATCGCTAACAAGACAGGTCAAGGTATAGCCTATAGGGCGGAAGAAATGGGCTACATTTTCTAAAATAGAAAACTT-TACGAAAAGGGGC-ATGAAACT-ACCCCTAGAAGGCGGATTTAGCAGTAAAGCGGGATAATAAAT-GCCCTCTTTAAGCTGGCCCTGGAGCACGTACATACCGCCCGTCACCCTCCTCATAAGCTATAATCCCCCAATAA-CTAATAC----ATCTACCAGC--CAAAGACGAGGTAAGTCGTAACAA--------------------------------------------------------------------------------------------------GGTAAGTGTACCGGAAGGTGCACTTAGCACATCA-??AGCCTAACTCTAGCCCAACCACACTAAATCAAATAA------TTAAAAATTCACTTCATTACCAAACTAAAACATTCTCT--CAACTTAGTATAGGTGATAGAAAAGG--TATTCTGGTGCGATAGAGATTTGTACCGTAAGGGAAAGATGAAATAACAATGAAAA-CCTAAGCAATAAACAGCAAAGATAAAATCTTGTACCTCTTGCATCATGATTTAGTAAGAACAACCAAGCAAAATGAATTTAAGTTTGTCACCCCGAAACCCAAGCGAGCTACTCACAAACAGCTACCCATGAGCGAACCCGTCTCTGTTGCAAAAGAGTGGGATGATTTGTTAGTAGAGGTGAAAAGCCAACCGAGCTGGGTGATAGCTGGTTGCCTGTGAAATGAATCTAAGTTCCCCCCTGAC----------CACCCTCCACGGACATTT---AATCTAACCCCCATGTAGCAGATCAGGAGTAATTTAAAGGGGGTACAGCCCCTTT-AAAAAAGAAAACAATCTCCCCTAGCGGATAA-TTACTTGTTAACGTACCCAAT----AACTGTGGGCCTTTAAGCAGCCACCAACAAAGAATGCGTCAAAGCTCTACCATCAAAAA---TCCAGAGACAAAATGACTCCCTTA-CCCTTAACAGGCTAATCTATTACAATAGAAGAATCAATGCTAAAATGAGTAACTAGGGGT------CTCCCCCTCTCAG-GCGCGAGCTTACAT--CCGCACATTATTAACAG----ATAACTAATACAGCAACTTC--AACAAGACTAAATATTAA-TTCACCCTGTTAACCCAACTCAGGAGCGCCTA-TTAGAAAGATTAAAATCTGTAAAAGGAACTAGGCAAACCCAAGGCCCGACTGTTTACCAAAAACATAGCCTTCAGCCAACCAAGTATTGAAGGTGATGCCTGCCCAGTGACACC--TGTTTAACGGCCGCGGTATCCTAACCGTGCGAAGGTAGCGCAATCAATTGTCTCATAAATCGAGACTTGTATGAATGGCTAAACGAGGTCTTAACTGTCTCTTACAGATAATCAGTGAAATTGATCTTCCCGTGCAAAAGCAGGAATGAACACATAAGACGAGAAGACCCTGTGGAACTTAAGAATCAGCGACCACCACATATG--GA-TCAAAACCTATTAGGCCTA----CTACCACCAAAACATTGGCCCGCATTTTTCGGTTGGGGCGACCTTGGAGAAAAACAAACCCTCCAAAGATAAGACCACA-TCTCTTAACTGAGAGTAACCTCTCAACGTACTAATAGTAACCAGACCCAATACAA--TTGACCAATGGACCAAGCTACCCCAGGGATAACAGCGCAATCCCCTCCAAGAGCCCATATCGACGAAGGGGTTT-ACGACCTCGATGTTGGATCAGGACATCCTAGTGGTGCAGCCGCTACT-AAGGGTTCGTTTGTTCAACGATTAATAGTCCTACGTGATCTGAGTTCAGACCGGAGCAATCCAGGTCGGTTTCTATCTATGACGAACTTTTCCTAGTACGAAAGGACCGGAAAAGTGGGGCCAATGCTACAAGTACGCCCTCC-TCCCAAGTAATGAACCAAACTAAATTACCAAAAG-AGCATCA-----ACCAGTATC---CATCCTAGAAAAGGACCG-


Pterodroma_brevirostris         3????????????????11??000000??????????????????????????????????0???????0?????20101011012121001020021100010-01020000000--000014010?11002001001210210001000-?10000000000031-20-00-0110000100101111020-20102000?00101000?????????????????111011000000-001???????????????????????????????????????????????????????????????????????????????????????????????????????????????????????????????????????????????????????????????????????????????????????????????????????????????????????????????????????????????????????????????????????????????????????????????????????????????????????????????????????????????????????????????????????????????????????????????????????????????????????????????????????????????????????????????????????????????????????????????????????????????????????????????????????????????????????????????????????????????????????????????????????????????????????????????????????????????????????????????????????????????????????????????????????????????????????????????????????????????????????????????????????????????????????????????????????????????????????????????????????????????????????????????????????????????????????????????????????????????????????????????????????????????????????????????????????????????????????????????????????????????????????????????????????????????????????????????????????????????????????????????????????????????????????????????????????????????????????????????????????????????????????????????????????????????????????????????????????????????????????????????????????????????????????????????????????????????????????????????????????????????????????????????????????????????????????????????????????????????????????????????????????????????????????????????????????????????????????????????????????????????????????????????????????????????????????????????????????????????????????????????????????????????????????????????????????????????????????????????????????????????????????????????????????????????????????????????????????????????????????????????????????????????????????????????????????????????????????????????????????????????????????????????????????????????????????????????????????????????????????????????????????????????????????????????????????????????????????????????????????????????????????????????????????????????????????????????????????????????????????????????????????????????????????????????????????????????????????????????????????????????????????????????????????????????????????????????????????????????????????????????????????????????????????????????????????????????????????????????????????????????????????????????????????????????????????????????????????????????????????????????????????????????????????????????????????????????????????????????????????????????????????????????????????????????????????????????????????????????????????????????????????????????????????????????????????????????????????????????????????????????????????????????????????????????????????????????????????????????????????????????????????????????????????????ATGGCCCCAAACCTCCGAAAATCCCACCCCCTATTAAAAATAATCAACAACTCCCTAATCGACCTACCTACTCCCTCAAACATCTCTGCTTGATGAAACTTTGGATCTCTCCTAGGCATCTGCCTAATAACCCAAATCCTAACCGGTCTACTACTAGCTATACATTACACTGCCGACACAACCCTAGCATTCTCATCCGTCGCCCACACATGTCGAAACGTACAACACGGCTGATTAATCCGAAACCTACATGCAAACGGAGCCTCATTCTTCTTTATCTGTATTTACTTACACATCGGACGAGGATTCTACTATGGCTCCTACCTAAACAAGGAAACCTGAAACACTGGAATTATTCTCCTACTCACCCTCATAGCAACTGCCTTCGTAGGATATGTCCTACCTTGAGGCCAAATATCATTCTGAGGAGCTACAGTCATCACCAACCTATTCTCAGCTATCCCCTATATCGGCCAAACCCTCGTAGAATGAGCCTGAGGGGGATTTTCAGTAGACAACCCCACACTAACCCGATTCTTTGCCCTACACTTCCTCCTCCCCTTTATAATCGCAGGACTTACCCTAATCCATCTTACCTTTCTCCACGAATCGGGCTCCAACAACCCCCTCGGTATTGTATCAAACTCCGACAAAATCCCATTCCACCCCTACTTCACCCTAAAAGATATCCTGGGCTTTACACTCATATTCATCCCACTAACAACCCTAGCCTTATTTTCCCCTAACCTCCTAGGAGACCCAGAAAACTTCACTCCAGCCAACCCACTAGTCACACCTCCCCACATCAAACCAGAATGATACTTCCTATTCGCATATGCCATCCTACGCTCAATCCCTAACAAACTAGGTGGCGTACTGGCCCTAGCAGCTTCAGTACTAGTTCTATTCCTGGCCCCATTCCTCCACAAAGCCAAACAACGAACAATAACCTTCCGCCCTATCTCCCAACTCTTATTCTGGATCCTAGTCGCCAATCTACTCATCCTAACATGAGTGGGAAGCCAACCAGTTGAACACCCATTCATCATCATTGGTCAACTAGCCTCCCTTACCTACTTTACTATCCTCCTAATTCTCTTCCCCCTCATCGGAGCCCTAGAAAACAAAATACTTAACTACTAAGTGACCCTCATCAACCGATGACTATTCTCAACCAATCACAAAGATATTGGTACCCTGTACCTAATTTTTGGCGCATGAGCCGGCATAGTTGGAACCGCCCTTAGCTTGCTTATCCGTGCAGAACTTGGCCAACCAGGAACCCTTCTAGGAGATGACCAAATCTACAATGTGATCGTCACTGCTCATGCTTTCGTAATAATCTTCTTTATGGTAATACCAGTCATAATTGGAGGCTTTGGAAACTGACTAGTCCCCCTCATAATCGGTGCCCCCGACATAGCATTTCCACGTATAAATAACATAAGTTTTTGACTGCTTCCCCCATCCTTCCTTCTCTTACTAGCCTCATCCACAGTAGAAGCAGGAGCAGGCACAGGGTGAACTGTATATCCTCCTCTAGCTGGCAATCTAGCTCATGCCGGAGCTTCAGTCGACCTAGCTATCTTCTCCCTCCACTTAGCAGGTGTGTCCTCTATCCTGGGGGCAATCAACTTCATTACAACAGCCATCAACATAAAACCCCCAGCTCTCTCACAATACCAAACCCCCCTATTCGTATGATCCGTACTCATCACTGCCGTTCTACTTCTACTCTCACTTCCAGTTCTCGCCGCAGGAATCACTATGCTATTAACAGACCGAAACCTAAACACTACATTCTTCGACCCGGCTGGTGGAGGAGACCCAGTCCTATATCAACACCTTTTCTGATTCTTTGGTCATCCTGAAGTTTACATCTTAATCCTGCCAGGATTTGGAATCATCTCACATGTAGTAACATACTACGCAGGCAAAAAAGAACCATTCGGCTACATGGGAATAGTATGGGCCATACTTTCGATCGGATTCCTAGGCTTCATCGTATGAGCCCACCATATATTCACAGTAGGCATAGACGTAGACACCCGAGCATACTTTACATCAGCTACTATAATTATCGCCATTCCAACAGGCATTAAAGTATTCAGCTGACTAGCCACATTACATGGAGGAACTATTAAATGAGACCCCCCAATGCTCTGAGCCCTAGGCTTTATCTTCCTATTCACTATCGGAGGCCTAACAGGAATTGTTCTGGCAAACTCTTCTCTAGACATTGCCCTACATGACACATACTATGTAGTCGCTCATTTCCACTATGTCCTTTCAATAGGAGCGGTCTTTGCAATTCTAGCAGGATTCACCCATTGATTCCCACTATTCACAGGATACACACTACACTCTACATGAGCTAAAGCCCACTTCGGAGTCATATTCACAGGCGTAAACTTGACCTTTTTCCCACAACATTTCCTAGGCCTAGCCGGCATGCCACGACGATATTCCGACTACCCAGACGCCTACACACTATGAAATACTATATCCTCTATCGGCTCACTAATCTCAATAACCGCCGTAATCATGCTAATATTCATTATCTGAGAAGCCTTCGCATCAAAACGAAAAGTCCAACAGCCAGAGCTAATTACTACTAACATTGAATGAATTCACGGATGCCCACCTCCATACCACACCTTTGAAGAACCAACCTTCGTCCAAGTACAAGAAAGGAAAGACTTAGTCCTAACCTTACCGTTAATTTTTACTAAACATATACATGCAAGTATCCGCGCTCCAGTGTAAATGCCCCTAACCT-CTTACTAAGACAACG--GGAGCTGGTATCAGGCACACCCACAGCT-----GTAGCCCAAGACGCCTTGCCTAGCCACACCCCCACGGGTACTCAGCAGTAATTAACCTTAAGCAATGAGTGAAAACTCGACTTAGTTATAGTAATACCT-AGGGTTGGTAAATCTTGTGCCAGCCACCGCGGTCACACAAGAGACCCAAATTAACCGTA-ACTCGGCGTAAAGAGTGGTATCACGCTATCACA-TCAACTAAGATCAAAATGCAACCAAGCTGTCGCAAGCTTAAGATGTACCTAAGCCCGCCCTCAAGATGATCTTAGCACCCAT-GATCAATTAAATTCCACGAAAGCTAGGACACAAACTGGGATTAGATACCCCACTATGCTTAGCCCTAAATCTTGATACTTACC-CTACTAAAGTATCCGCCTGAGAACTACGAGCACAAACGCTTAAAACTCTAAGGACTTGGCGGTGCTCCAAACCCACCTAGAGGAGCCTGTTCTATAATCGATAACCCACGATACACCCAACCACTCCTTGCC-AAAGCAGCCTACATACCGCCGTCGCCAGCTCACCT-TTCTTGAAAGTACAACAGTGAGCATAATAGCCCCCAA--CATCGCTAACAAGACAGGTCAAGGTATAGCCTATGGAGTGGAAGAAATGGGCTACATTTTCTAGAATAGAAAACCT-AACGGAAAGGGGC-ATGAAACT-TCCCCTGGAAGGCGGATTTAGCAGTAAAACGGGACAATGAAT-GCCCTCTTTAAGTTGGCCCTGGAGCACGTACATACCGCCCGTCACCCTCCTCATAAGCTATAAGTTTCTGATAA-TTAACAC----ATCTACCAGC--CAAAGATGAGGTAAGTCGTAACAA--------------------------------------------------------------------------------------------------GGTAAGCGTACCGGAAGGTGTGCTTAGCATAT---??AGCCTAATTCTAGCCCAACCACACCAAGACGAATAAAAATAACTAAAAATCCACTTCACTACTAGACTAAAACATTTTCT--CAACTTAGTATAGGTGATAGAAAAGATCCATTCTGGCGCGATAGAAATCTGTACCGTAAGGGAAAGTTGAAATAACAATGAAAG-CAAAAGCAGTAAACAGCAAAGATAAACTCTTGTACCTCTTGCATCATGATTTAGCAAGAACAACCAAGCAAAACGAATTTAAGCTTGCCACCCCGAAACCCAAGCGAGCTACTCACAAACAGCTACCCGTGAGCGAACCCGTCTCTGTTGCAAAAGAGTGGGATGATTTGTTAGTAGAGGTGAAAAGCCAACCGAGCTGGGTGATAGCTGGTTGCCTGTGAAATGAATCTAAGTTCTCCCTTGAT----------TATCCTCCACGGACACTA---ACCTTAACCCCAACGTAGTA-ATCAAGAGGTATTTAAAGGGGGTACAGCCCCTTT-AAAAAAGAACACAATCTCCCCTAGCGGATAA-CTCCTTATAA---CACACAAC-----ACTGTGGGCCTTTAAGCAGCCATCAATAAAGAATGCGTCAAAGCTCTCTCCTCAAAAAAAATCCAAACACAAAATGAATCCCTTA-ACCCCAACAGGCCAATCTATAACAATAGAAGAATCAATGCTAAAATGAGTAACTAGGGGGTCCCCCCCCCCCCTCTCAA-GCGCGAGCTTACAT--CTCCACATTATTAACAG----ATAATTAATACAACAATTTC--AACAAGATCCTATATTA--CTTACCCTGTTAACCCGACTCAGGTGCGCTTAATTAGAAAGATTTAAATCTGTAAAAGGAACTAGGCAAACCCAGGGCCCGACTGTTTACCAAAAACATAGCCTTCAGCAAACCAAGTATTGAAGGTGATGCCTGCCCAGTGACAC---TGTTTAACGGCCGCGGTATCCTAACCGTGCGAAGGTAGCGCAATCAATTGTCCCATAAATCGAGACTTGTATGAATGGCTAAACGAGGTCTTAACTGTCTCTTACAGATAATCAGTGAAATTGATCTTCCCGTGCAAAAGCAGGAATAAACACATAAGACGAGAAGACCCTGTGGAACTTAAAAATCAGCGACCATCACACATT--AAGCCATAACCTACTAGGCCTA----CCACTACCAAAACATTGGCCCGCATTTTTTGGTTGGGGCGACCTTGGAGAAAAACAAACCCTCCAAAAATAAGACTACA-CCTCTTAACTAAGAGCAACTTCTCAACGTACTAATAGTAACCAGACCCAATACAA--TTGAACAATGGACCAAGCTACCCCAGGGATAACAGCGCAATCTCCCCCAAGAGCCCATATCGACGAGGAGGTTT-ACGACCTCGATGTTGGATCAGGACATCCTAGTGGTGCAGCCGCTACT-AAGGGTTCGTTTGTTCAACGATTAACAGTCCTACGTGATCTGAGTTCAGACCGGAGCAATCCAGGTCGGTTTCTATCTATGACAAACTTTCCCCAGTACGAAAGGACAGGAAAAGTGAAGCCAATGCCACAGGTATGCCTCCC-TCCAAAGTAATGAATCAAGCTAAATTACCAAAGGAGTTCCCACTAATACTCACACCATTCGCCCTAAAAAAGGGCC--


Puffinus_gravis                 3000000000000-0001110000000----------------------------------0?????1?0?-00020111011112120011020021000010-01000[01]00000--000015020011002001001210210001000-?00000000000030-20-00-0010000100001111020-21002000000101000?????????????????110011010000-001???????????????????????????????????????????????????????????????????????????????????????????????????????????????????????????????????????????????????????????????????????????????????????????????????????????????????????????????????????????????????????????????????????????????????????????????????????????????????????????????????????????????????????????????????????????????????????????????????????????????????????????????????????????????????????????????????????????????????????????????????????????????????????????????????????????????????????????????????????????????????????????????????????????????????????????????????????????????????????????????????????????????????????????????????????????????????????????????????????????????????????????????????????????????????????????????????????????????????????????????????????????????????????????????????????????????????????????????????????????????????????????????????????????????????????????????????????????????????????????????????????????????????????????????????????????????????????????????????????????????????????????????????????????????????????????????????????????????????????????????????????????????????????????????????????????????????????????????????????????????????????????????????????????????????????????????????????????????????????????????????????????????????????????????????????????????????????????????????????????????????????????????????????????????????????????????????????????????????????????????????????????????????????????????????????????????????????????????????????????????????????????????????????????????????????????????????????????????????????????????????????????????????????????????????????????????????????????????????????????????????????????????????????????????????????????????????????????????????????????????????????????????????????????????????????????????????????????????????????????????????????????????????????????????????????????????????????????????????????????????????????????????????????????????????????????????????????????????????????????????????????????????????????????????????????????????????????????????????????????????????????????????????????????????????????????????????????????????????????????????????????????????????????????????????????????????????????????????????????????????????????????????????????????????????????????????????????????????????????????????????????????????????????????????????????????????????????????????????????????????????????????????????????????????????????????????????????????????????????????????????????????????????????????????????????????????????????????????????????????????????????????????????????????????????????????????????????????????????????????????????????????????????????????????????????????ATGGCCCCAAACATTCGAAAGTCCCACCCCCTGCTAAAAATAGTCAACAACTCCCTAATTGATCTACCTGCCCCCTCAAACATCTCTGCCTGATGAAACTTTGGATCTCTCCTAGGCATCTGCCTACTAACCCAAATCTTAACCGGCCTATTACTAGCCATACACTACACTGCCGACACAACCCTAGCCTTTTCATCCGTTGCCCACATATGCCGAAATGTACAATATGGTTGACTAATCCGGAACCTACATGCAAACGGAGCCTCATTCTTTTTCATCTGTATTTATCTCCACATCGGACGAGGATTCTACTACGGCTCCTACCTATATAAAGAAACCTGAAACACAGGAGTCATTCTTCTACTTACCCTCATGGCAACTGCCTTCGTAGGATATGTCCTGCCCTGAGGCCAAATATCATTCTGAGGAGCCACAGTCATCACCAACCTATTCTCAGCTATCCCTTACATCGGCCAAACCCTCGTAGAATGAGCCTGAGGAGGATTCTCAGTGGACAACCCCACACTAACCCGATTCTTTGCCCTACATTTCCTCCTTCCCTTCATAATCGCAGGACTTACCCTAATCCATCTCACTTTCCTCCATGAATCAGGCTCAAACAATCCTCTCGGCATTGTATCAAACTGCGATAAAATCCCATTTCACCCCTACTTCACCCTAAAAGATATCCTAGGCTTTATACTTATACTCCTCCCACTAACAACCCTAGCCTTATTTTCCCCCAATCTGCTAGGAGACCCAGAAAACTTTACCCCAGCAAACCCGCTAGTTACACCCCCTCATATCAAGCCAGAATGATACTTCCTATTCGCATACGCCATCCTACGCTCAATTCCCAACAAACTAGGTGGAGTATTAGCCCTAGCTGCATCAGTACTAGTCCTATTCCTAGCCCCATTCCTTCATAAAGCCAAACAACGAGCAATAACTTTCCGCCCCCTCTCCCAACTCTTATTCTGAATCCTAGTCGCCAACCTATTCATCTTAACATGAGTAGGCAGCCAACCAGTAGAACACCCATTCATCATCATTGGCCAACTAGCCTCCATTACCTACTTCACTATTCTCCTAATCCTTTTCCCCATTACTGGAGCCCTAGAAAATAAAATACTTAACTACTAA---------------------------------------------------ACCCTATACCTAATTTTTGGCGCATGAGCCGGTATAGTCGGAACCGCCCTCAGCCTACTTATCCGTGCAGAACTTGGTCAACCGGGGACACTCCTGGGAGATGACCAAATCTACAATGTAATCGTTACCGCCCATGCTTTCGTAATAATCTTCTTCATAGTAATACCCGTCATAATTGGAGGATTCGGAAACTGATTAGTTCCCCTCATAATCGGTGCACCCGACATAGCATTCCCACGTATAAATAACATAAGCTTCTGACTACTACCCCCTTCCTTCCTCCTCCTACTAGCCTCCTCTACAGTAGAAGCAGGAGCAGGCACAGGGTGAACTGTGTACCCTCCTCTAGCTGGTAACCTTGCTCATGCCGGAGCCTCAGTCGATCTGGCCATCTTCTCCCTCCACCTAGCAGGTGTATCTTCTATCCTAGGGGCAATCAACTTCATCACAACAGCTATCAACATAAAACCCCCAGCTCTATCACAAT-----------------------------------------------------------------------------------------------------------------------------------------------------------------------------------------------------------------------------------------------------------------------------------------------------------------------------------------------------------------------------------------------------------------------------------------------------------------------------------------------------------------------------------------------------------------------------------------------------------------------------------------------------------------------------------------------------------------------------------------------------------------------------------------------------------------------------------------------------------------------------------------------------------------------------------------------------------------------------------------------------------------------------------------------------AAAGACTTAGTCCTAACCTTACTGTTAATTTTTACTAAACATATACATGCAAGTATCTGCGCCCCAGTGTAAATGCCCCTGACTTTCTTACCAAGATGACG--GGAGCAGGCATCAGGCACACCCATAGCT-----GTAGCCCAAGACGCCTAGCCCAGCCACACCCCCACGGGTACTCAGCAGTAATTAACCTTAAGCAATAAGTGAAAACTTGACTTAGTTATAGTAGCACCT-AGGGTTGGTAAATCTTGTGCCAGCCACCGCGGTCACACAAGAGACCCAAATTAACTGTA-ACCCGGCGTAAAGAGTGGAACCATACTATCATC-CCAACTAAGATCAAAATGCAACTAAGCTGTCATAAGCTCAAGGTGCACCTAAACCCACCTTCAAGATGATCTTAGCATCCAC-GATCGATTA-CCTCCACGAAAGCTAAGGTACAAACTGGGATTAGATACCCCACTATGCTTAGCCCTAAATCTTGATACTTACC-CTACCGAAGTATCCGCCTGAGAACTACGAGCACAAACGCTTAAAACTCTAAGGACTTGGCGGTGCTCCAAACCCACCTAGAGGAGCCTGTTCTATAATCGATAACCCACGATAAACCCAACCGCTCTTTGCC-AAAGCAGCCTACATACCGCCGTCGCCAGCTCACCT-TCCCTGAAAGAACAA--GTGAGCACAATAGCCCACAG--TACCGCTAACAAGACAGGTCAAGGTATAGCCCATAGAGCGGAAGAAATGGGCTACATTTTCTAGAATAGAAAATT--TACGAAAAGGGGC-ATGAAACT-ACCCCTAGAAGGCGGATTTAGCAGTAAAGAGGGATAATAAAG-GCCCTCTTTAAGCTGGCCCTGGAGCACGTACATACCGCCCGTCACCCTCCTCATAAGCTACAAGCCTCTAATAA-CTAATAC----ACCCACCAGC--CAAAGATGAGGTAAGTCGTAACAA--------------------------------------------------------------------------------------------------GGTAAGTGTACCGGAAGGTGCACTTAGCATATCA-??--CCTAACTTTAGCCCAACCACACTAAATCGAATAAA-----TCAAAAATTCACTTTATTATCAAACTAAAACATTCTCT--CAACTTAGTATAGGCGATAGAAAAGA--CATCCTGGCGCGATAGAGATCTGTACCGTAAGGGAAAGATGAAATAATAATGAAAC-CCTAAGCGATAAACAGCAAAGATAAGCCCTTGTACCTCTTGCATCATGATTTAGTAAGAACAATCAAGCAAAATGAATTTAAGTTTGTCATCCCGAAACCCAAGCGAGCTACTCACAAACAGCTAACCATGAGCGAACCCGTCTCTGTTGCAAAAGAGTGGGATGATTTGTTAGTAGAGGTGAAAAGCCAACCGAGCTGGGTGATAGCTGGTTACCTGTGAAATGAATCTAAGTTCTCCCTTGAC----------TGCTCTCTACGGACATTT---AACCTAACCCCCATGTAGCAAATCAAGAGTGATTTAAAGGGGGTACAGCCCCTTT-AAAAAAGAACACAATCTCTTCTAGCGGATAA-TTCCCTATGA---CACCCAAC----AACTGTGGGCCTTTAAGCAGCCATCAACAAAGAGTGCGTCAAAGCTCTACCATCAAAAA---TCCAAAGACAGAATGAATCCCTTA-GCCCTAACAGGTTAATCTATAATAATAGAAGAATTAATGCTAAAATGAGTAACTAGGGGA--------CTCCCTCTTAA-GCGCAACGTTACAT--ACCCATATTATTAACAG---ACAAGTCAATACAACAACTCC--AACAAGACTAAATATTA--CTTACCCTGTTAACCCAACCTAGGAACGCCCA-TTAGAAAGATTAAAATCTGTAAAAGGAATTAGGCAAACTCAAGGCCCGACTGTTTACCAAAAACATAGCCTTCAGCTAACCAAGTATTGAAGGTGATGCCTGCCCAGTGACATC-ATGTTTAACGGCCGCGGTATCCTAACCGTGCGAAGGTAGCGCAATCAATTGTCCCATAAATCGAGACTTGTATGAATGGCTAAACGAGGTCTTAACTGTCTCTTACAGATAATCAGTGAAATTGATCTTCCTGTGCAAAAGCAGGAATAAACACATAAGACGAGAAGACCCTGTGGAACTTAAAAATCAACGACCACTATGTATG--AA-CCAAAACCTACTAGGCCCA----TTACCATCAAAACAT-GGCCCGCATTTTTCGGTTGGGGCGACCTTGGAGAAAAACAAATCCTCCAAAAATAAGACCATA-CCTCTTAACCAAGAGCAACACCTCAACGTACTAATAGTAACCAGACCCAATACAA--TTTATCAATGGACCAAGCTACCCCAGGGATAACAGCGCAATCTCCTCCAAGAGCCCATATCGACGAGGAGGTTT-ACGACCTCGATGTTGGATCAGGACATCCTAGTGGTGCAGCCGCTACT-AAGGGTTCGTTTGTTCAACGATTAATAGTCCTACGTGATCTGAGTTCAGACCGGAGCAATCCAGGTCGGTTTCTACCTATGACAGACTTTCCCTAGTACGAAAGGACCGGAAAAGTAGGGCCAATACTACA-GCATGCCCTCC-GCCTAAGCAATGAACTAAACTAAATTACCAAAGGCAGCACCA-----ACCCATGACA--CATCCTAGAAAAGGACCGC


Thalassarche_melanophrys        3000000020221-0001100000000----------------------------------0000300102-00021010100002120010200021100100-01110000000--0000?4010011000001001210210001000-?00000000000030-20-00-0010000100122011020-1100?000000101000?????????????????11001-0?????-?0??------------------------------------------------------------------------------------------------------------------------------------------------------------------------------------------------------------------------------------------------------------------------------------------------------------------------------------------------------------------------------------------------------------------------------------------------------------------------------------------------------------------------------------------------------------------------------------------------------------------------------------------------------------------------------------------------------------------------------------------------------------------------------------------------------------------------------------------------------------------------------------------------------------------------------------------------------------------------------------------------------------------------------------------------------------------------------------------------------------------------------------------------------------------------------------------------------------------------------------------------------------------------------------------------------------------------------------------------------------------------------------------------------------------------------------------------------------------------------------------------------------------------------------------------------------------------------------------------------------------------------------------------------------------------------------------------------------------------------------------------------------------------------------------------------------------------------------------------------------------------------------------------------------------------------------------------------------------------------------------------------------------------------------------------------------------------------------------------------------------------------------------------------------------------------------------------------------------------------------------------------------------------------------------------------------------------------------------------------------------------------------------------------------------------------------------------------------------------------------------------------------------------------------------------------------------------------------------------------------------------------------------------------------------------------------------------------------------------------------------------------------------------------------------ATGGCCCCCAACCTCCGAAAATCTCACCCTCTACTAAAAATAATCAATAACTCCCTAATCGACCTACCCACTCCCTCAAACATCTCTGCTTGATGGAACTTCGGATCCCTCCTAGGCATCTGCCTAATAACACAAATCCTAACCGGTCTACTACTAGCCATACACTACACAGCAGATACAACTCTAGCCTTCTCATCCATTGCCCATACATGCCGAAACGTACAGTACGGTTGATTAATCCGAAACCTTCACGCAAACGGAGCATCATTCTTCTTCATCTGTATCTACCTTCACATCGGCCGTGGATTCTACTACGGCTCCTACTTGAACAAAGAAACCTGAAACACAGGAATCCTACTCCTACTCACTCTCATAGCAACTGCCTTCGTAGGGTACGTCCTACCATGAGGACAAATATCATTCTGAGGAGCCACAGTCATTACCAACCTATTCTCAGCTATCCCATATATCGGCCAGACCCTCGTAGAATGAGCTTGAGGAGGATTTTCAGTAGATAACCCCACCTTAACTCGATTCTTCGCCCTACACTTCCTCCTTCCATTCATAATCGCAGGCCTTACCCTCATCCACCTCACCTTCCTTCATGAATCAGGGTCCAACAATCCCCTAGGAATCCTATCAAACTGCGACAAAATTCCCTTCCACCCCTACTTTACCCTAAAAGATATCCTAGGGTTCACACTCATATTCCTACCACTAACAGCCCTAGCCCTATTCTCACCCACCCTGCTAGGCGACCCAGAAAACTTCACTCCAGCAAACCCATTAGTCACCCCTCCCCACATCAAACCAGAATGATATTTCCTATTTGCATACGCCATCCTACGCTCAATCCCCAACAAACTAGGTGGCGTACTGGCCCTGGCTGCATCCGTCCTAGTCCTGTTCCTAAGCCCCCTTCTCCACAAATCCAAACAACGTACACTAACTTTCCGCCCACTTTCCCAACTCCTATTTTGACTCCTAGTCACTAACCTATTCATTCTGACATGAATCGGCAGCCAACCAGTAGAACACCCATTCATTATCATTGGCCAACTAGCCTCTATCACCTACTTCACCATCCTCCTTATCCTCTTCCCCACCATCGCAGCCCTAGAAAACAAGATACTTAACTACTAAGTGACCTTCATTAACCGATGACTGTTTTCAACCAACCATAAAGATATCGGCACACTATACTTAATTTTTGGTGCATGAGCCGGCATAGTCGGAACCGCACTCAGCTTACTTATCCGTGCAGAACTTGGTCAGCCAGGAACCCTCCTGGGAGACGACCAAATCTACAATGTAATCGTCACCGCTCATGCCTTCGTAATAATCTTCTTTATAGTAATACCAATCATGATTGGAGGATTTGGAAACTGACTAGTACCACTTATAATTGGTGCACCTGACATAGCATTTCCACGTATAAATAATATAAGCTTTTGATTACTACCCCCATCCTTCCTCCTCCTACTAGCATCCTCCACAGTAGAAGCAGGAGCAGGTACAGGATGAACTGTGTACCCGCCTCTAGCTGGCAACCTTGCCCACGCAGGGGCTTCAGTAGACCTGGCTATCTTCTCCCTCCACCTAGCAGGTGTTTCATCAATCCTAGGAGCAATTAACTTCATCACAACTGCCATCAATATAAAACCCCCAGCCCTCTCACAATACCAAACCCCCCTATTCGTATGATCCGTACTCATTACTGCCGTCTTACTCTTACTTTCACTACCAGTCCTTGCCGCCGGTATTACCATACTACTAACAGATCGAAACCTAAATACTACATTCTTCGACCCAGCTGGAGGAGGGGACCCAGTCCTATATCAACATCTTTTCTGATTCTTTGGTCACCCAGAAGTCTACATTTTAATTTTACCTGGCTTTGGAATCATCTCGCATGTAGTAACATACTACGCAGGTAAAAAAGAACCGTTCGGCTACATAGGAATAGTATGAGCCATACTCTCCATTGGATTCCTAGGCTTCATCGTATGGGCCCACCATATATTTACAGTAGGAATAGACGTAGACACTCGAGCATACTTCACATCTGCCACTATAATCATTGCCATTCCCACTGGAATCAAAGTCTTCAGCTGGTTAGCCACCCTACACGGAGGAGCCATTAAATGAGATCCACCCATACTATGGGCCCTAGGGTTTATCTTCCTCTTCACCATCGGAGGACTTACAGGTATCGTCCTGGCAAATTCCTCACTAGATATTGCCCTTCATGACACATACTATGTAGTTGCTCACTTCCACTATGTCCTCTCAATAGGGGCTGTCTTCGCTATCCTAGCAGGATTCACCCACTGATTCCCGCTATTCACAGGGTACACCCTACACCCTACATGAGCTAAAGCCCACTTCGGAGTTATATTTACAGGCGTAAACCTAACCTTCTTCCCACAACACTTCCTAGGCTTAGCCGGTATACCACGACGATACTCCGATTACCCAGATGCTTACACCCTATGAAACACCATATCCTCCATCGGCTCACTAATCTCAATAACCGCCGTAATTATACTAATATTCATTATCTGAGAAGCCTTTGTATCAAAACGAAAAGTCCTACAACCAGAACTAATCTCCACTAACATTGAATGAATCCACGGCTGCCCACCCCCATATCACACCTTCGAAGAGCCAGCCTTCGTTCAAGTACAAGAAAGGAAAGACTTAGTCCTAACCTTACCGTTAACTCTTGCTAGACATATACATGCAAGTATCCGCGCCCCAGTGTAAATGCCCTTGA--TTTTCTTACCAAGATGAGAGGAGCGGGCATCAGGCACACACCTA-AA----CGTAGCCCAAGACGCCTTGCTTAGCCACACCCCCATGGGTACTCAGCAGTAATTAACCTTAAGCAATAAGCGAAAGCTTGACTTAGTTATAGCAATACCTTAGGGTTGGTAAATCTTGTGCCAGCCACCGCGGTCACACAAGAGACCCAAGTTAACCGTG-ATACGGCGTAAAGAGTGGTATCATGCTATCAAA-CCAGCTAAGATCAAAATACAGCTGAGCTGTCATAAGCATAAGATGTACGTAAGATCACCCTCAAAACGATCTTAGCACCTAC-GATCAATTAGCCGCCACGAAAGCTAGGGCACAAACTGGGATTAGATACCCCACTATGCCTAGCCCTAAATCTTGATACTTACC-CCACCAAAGTATCCGCCCGAGAACTACGAGCGCAAACGCTTAAAACTCTAAGGACTTGGCGGTGTCCCAAATCCACCTAGAGGAGCCTGTTCTATAATCGATAACCCACGATACACCCAACCGTTCCTTGCC-AAAACAGCCTACATACCGCCGTCGCCAGCCCACCT-CCCCTGAGAGCTCAACAGTGGACACAATAGCCTAC-----CCCGCTAGCAAGACAGGTCAAGGTATAGCCCATGGAGCGGAAGAAATGGGCTACATTTTCTAAAATAGAAAACTTCTACGGAAGGGGGT-ATGAAAC-AACCCCTAGAAGGCGGATTTAGCAGTAAAGCGGGATAATATAA-GCCTCCTTTAAACCGGCCCTGGGACACGTACATACCGCCCGTCACCCTCCTCACAAGCTACAAGTCTCTAATAA-CTAATAC----ACTCATTAGC--CAAAGATGAGGTAAGTCGTAACAACACGTACATACCGCCCGTCACCCTCCTCACAAGCTACAAGTCTCTAATAA-CTAATACAC----TCATTAGC--CAAAGATGAGGTAAGTCGTAACAAGGTAAGTGTACCGGAAGGTGCGCTTAGCATAC?????AGCCAACATCTAGCCCAACCACACTAAATAAAGAACTA----TTAAGAACCCACTTCACTGCTAAACTAAAACATTTTCT--AAACTTAGTATAGGTGATAGAAAAGT--ATACTTGGCGCAATAGAAGTTTGTACCGTAAGGGAAAGATGAAATAATAATGAAAC-CCCAAGCGATAAATAGCAAAGATAAACCCTTGTACCTCTTGCATCATGATTTAGCGAGAACAACCAAGCAAAACGAATTTAAGCTTGCCACCCCGAAACCCAAGCGAGCTACTTGCAAGCAGCTACCAATGAGCGAACCCGTCTCTGTTGCAAAAGAGTGGGATGACTTGCTAGTAGAGGTGAAAAGCCAATCGAGCTGGGTGATAGCTGGTTGCCTGTGAAACGAATCTAAGTTCGCCCTTAAT----------TTTCCTCCATGG-CATTT---AACC-AACCACTTTGTAGCAAATTAAGAGTAATTTAAAGGAGGTACAGCTCCTTT-AAGAAAGAATACAACCTTCCCTAGCGGATAA-CTGCTCAATTATA-CCCCCCCCCCAAACTGTGGGCCCTTAAGCAGCCACCAACAAAGAGTGCGTCAAAGCTCTACACCTAAAAA---TCTTAGAACAGTATGACTCCCTTA-TCACCAACAGGCCAACCTATGATAATAGGAGGATCAATGCTAAAATGAGTAACTAGGGAA-------CCTCCCTCTCAA-GCGCAGGCTTACAT--CCACACATTATTAACAGAC?TACAGCTAATACTACAACCATCAAACAAGATTAAATATTA--CTCACCCTGTTAACCCAACTCAGGAGCGCCCA-CTAGAAAGATTAGAATCTGTAAAAGGAACTAGGCAAGCCTAAGGCCCGACTGTTTACCAAAAACATAGCCTTCAGCCGGCCAAGTATTGAAGGTGATGCCTGCCCAGTGACACA-ACGTTTAACGGCCGCGGTATCCTAACCGTGCGAAGGTAGCGCAATCAATTGTCCCATAAATCGAGACTTGTATGAATGGCTAAACGAGGTCTTAACTGTCTCTTACAGATAATCAGTGAAATTGATCTTCTTGTGCAAAAGCGAGAATACCCACATAAGACGAGAAGACCCTGTGGAACTTAAAAATCAGCGACCACTACCTATG--AATGACAGACCTACTAGGCTT-CA--CCACCCTTAAAACGCTGGCCCGCATTTTTCGGTTGGGGCGACCTTGGAGAAAGACAGATCCTCCAAAAATAAGACCATACTTTCTTAACTGAGAGAGGCCACTCAACGTACTAATAGTGACCAGACCCAATACAA--TTGACCAATGGACCAAGCTACCCCAGGGATAACAGCGCAATCTCCTCCAAGAGCCCATATCGACGAGGAGGTTT-ACGACCTCGATGTTGGATCAGGACATCCTAGTGGTGCAGCCGCTACT-AAGGGTTCGTTTGTTCAACGATTAACAGTCCTACGTGATCTGAGTTCAGACCGGAGCAATCCAGGTCGGTTTCTATCTATGACGAACTTTCCCCAGTACGAAAGGACCGGAAAAGTAGGGCCAATACCTCAAGCACGCCCTCCCTCCTAAACAATGAACCCAACTAAATTATCAAAGGAGCACCCA--------AACACCACTAATCCTAGAAAAGGACT--


Aptenodytes_forsteri            0002010000000100100-011111100----00000010011100010100000000001000000110-2110000100111102000120120012[01]01111001100001102111204111100111013211101101111112002121212010000201101401101111011001010111000111201011111210110110110110011?111110110010110000GACTTAATGGGCAATAGGCAAGCACTTGAAAAAGATGCCAACGACATGAAAACACAAGACAATAAAGCTCATCAGAACAATCTGAAGCAACTTTGCCGCATCTGTGGAGTTTCATTTAAAACTGATTGTTACAAGAGAACTCATCCAGTGCATGGGCCAGTGGATGATGAAACTCTGTGGCTTCTGAGAAAGAAAGAGAAAAAAGCAACGTCTTGGCCAGATCTTATTGCTAAGGTTTTTAAGATTGATGTGCGAGGGGACGTTGATACTATCCATCCCACTCGATTTTGTCACAACTGCTGGAGTATTATCCATAGAAAATTCAGTAATACTCCATGTGAAGTATATTTTCCTAGGAACAGCACGATGGATTGGCAACCCCACTCCCCAAACTGTGATGTGTGCCACACTACCAGTCAGGGAGTCAAGAGAAAAAGCCATCCACCCAGTGTACAACATGGCAAACGTGTGAAGACCATTGCAGAACATGCTCGAATAAACAGACGTGTAAAGAACCAAGCACAAATAAACAACAAAAATTTAATGAAAGAGATTGTCAATTGCAAGAATGTACATCTCAGCACCAAGCTGCTTGCAGTTGATTATCCAGCAGATTTCATTAAATCCATCTCTTGCCAGATCTGTGAGCATATTTTGGTAGATCCAGTGGAAACAACATGTAGACACTTGTTTTGCAGAACTTGCATCCTTAAATGTATCAAGGTTATGGGCAGCTATTGCCCCTCCTGCTGGTATCCTTGCTTCCCTACTGATCTGGTAACCCCAGTGAAATCCTTCCTGAACATCCTTGATAGCCTTGGTATAAGATGCCCTGTAAAGGAATGCGATGAAGAGATCTTGCATGGAAAATATGGCCAACACCTCTCCAGCCACAAGGAGATGAAAGATAGAGAGCTCTACAGCCACATAAATAAAGGTGGCCGACCGAGGCAGCATCTCCTGTCTTTGACCAGGAGAGCTCAGAAACATCGTCTGAGAGAACTGAAACGTCAAGTCAAGGCTTTCGCTGAGAAAGAAGAGGGTGGCGATATAAAGGCTGTATGCATGACTTTGTTCCTGCTAGCTTTAAGAGCAAAAAATGAACACAGACAAGCAGATGAATTGGAGGCTATAATGCAAGGGAGGGGATCTGGACTTCACCCTGCTGTCTGCCTGGCAATCCGAGTCAACACGTTTCTCAGCTGTAGCCAATATCATAAAATGTATAGAACGGTAAAAGCTGTCACTGGGAGGCAGATCTTCCAGCCTTTGCATGCTCTTCGCACTGCTGAGAAAGCCCTCCTACCAGGTTATCATCCATTTGAGTGGAAACCTCCCTTGAAAAATGTATCCACTAACACAGAAGTGGGAATTATAGATGGACTATCAGGATTGCCACTTTCAATTGATGACTACCCAGTAGACACAATTGCAAAGAGATTTCGATATGATGCAGCCTTGGTTTGTGCCTTAAAGGACATGGAGGAGGAGATCTTGGAAGGCATGAAAGCAAAAAACCTGGATGACTATTTAAATGGTCCCTTCACTGTGGTAGTAAAAGAATCCTGTGATGGAATGGGAGATGTCAGTGAGAAGCATGGAAGTGGGCCTGCTGTCCCAGAGAAGGCTGTTCGCTTTTCTTTCACAGTCATGAACATTGCTATAGCATATGGGAATGAAAGCAAGAGGATCTTTGAAGAAGTAAAGCCCAATTCAGAGTTGTGTTGCAAGCCTTTGTGCCTTATGCTGGCTGATGAATCGGATCATGAAACTCTGACAGCAATCCTGAGCCCCCTCATAGCAGAAAGAGAGGCTATGAAAAACAGTGAACTGCTACTTGAAATGGGAGGCATCCTGAGAACATTCAAATTCATCTTTAGGGGTACAGGATATGATGAGAAACTTGTGCGGGAAGTGGAAGGGCTGGAGGCCTCAGGTTCCACTTATATTTGTACCCTGTGTGACGCAACCCGCCTGGAGGCGTCCCAGAATTTGGTCTTCCACTCCATAACCAGAAGCCATGCTGAAAATCTGGAGCGATATGAAATATGGAGGTCCAACCCATATCACGAATCTGTTGATGAGCTCCGTGACAGAGTGAAGGGTGTTTCAGCCAAACCTTTTATTGAGACCGTTCCCTCCATAGATGCGCTGCACTGCGACATTGGCAACGCAACAGAATTCTACAGGATTTTCCAGATGGAGATCGGTGAAGTTTACAAGAATCCTGATGTGTCTAAAGAGGAGAGGAAGAGGTGGCAGTTGACTCTTGACAAACACCTCAGGAAGAAGATGAACTTGAAGCCTATGATGAGGATGAGTGGAAATTTTGCTAGGAAGCTCATGTCCAAAGAGACAGTAGAGGCAGTATGTGAATTAATAAAGTGTGAGGAAAGGCATGAAGCCCTAAAAGAACTAATGGATCTTTATCTGAAGATGAAGCCAGTGTGGCGATCTTCATGCCCTGCCAAGGAGTGTCCAGAATTGCTGTGCCAGTATAGCTACAATTCACAGCGTTTTGCTGAGCTCCTATCTACAAAGTTCAAGTACAGATATGAAGGCAAGATTACAAATTATTTTCACAAAACCCTTGCTCATGTTCCTGAAATCATTGAAAGAGATGGGTCAATTGGGGCCTGGGCAAGTGAAGGAAATGAGTCTGGAAACAAACTGTTTAGGAGG?????????????????????????????????????????????????????????????????????????????????????????????????????????????????????????????????ACACAAATCTTAACCGGCCTCCTACTAGCTATACACTACACTGCAGACACAACCCTGGCCTTCTCCTCAGTCGCCCACACATGCCGAAATGTACAGTACGGCTGACTAATCCGCAACCTACATGCAAACGGAGCATCATTCTTTTTCATCTGCATCTACCTCCACATCGGCCGTGGATTTTACTACGGCTCCTACCTATACAAAGAAACCTGAAACACGGGCATCATTCTCCTACTCACACTCATAGCAACCGCCTTCGTAGGCTACGTCCTGCCATGGGGACAAATATCATTCTGAGGGGCCACAGTCATTACCAACTTATTCTCAGCCATCCCCTACATCGGCCAAACCCTCGTAGAATGAGCCTGAGGTGGCTTTTCAGTAGACAACCCCACATTAACCCGATTTTTCGCACTACACTTCCTCCTCCCCTTCATAATCGCAGGCCTCACCCTCATCCATCTCACCTTCCTCCACGAATCAGGCTCAAACAACCACTGGGGCATCGTAGCTAACTCCGATAAGATCCCATTCCATCCCTACTACTCCACAAAAGACACCCTAGGATTCGCACTCATACTTCTCCCACTAACAACCCTAGCCCTATTCTCCCCCAACTTACTGGGGGACCCAGAAAACTTTACCCCAGCAAACCCACTAGTCACACCCCCACACATCAAACCAGAATGATACTTCCTATTCGCATACGCTATCCTACGCTCAATCCCCAACAAACTAGGAGGCGTCCTCGCCCTAGCAGCATCCGTACTAATCCTATTCCTAATCCCCCTCCTCCACAAATCCAAGCAACGCACAATAACCTTCCGCCCCCTCTCCCAACTCCTATTCTGAGCCCTAGTGGCCAACCTCATTATCCTAACATGAGTAGGTAGCCAACCAGTAGAACACCCCTTCATCATTATCGGCCAACTAGCCTCCCTCACTTACTTCACCACCCTCCTGATCCTCTTCCCCATTGCCGGAGCCCTAGAAAACAAGATACTCACC??????---------------------------------------------------------------------------------------------------CTCAGCCTGCTTATTCGTGCAGAACTCGGCCAGCCAGGAACCCTCCTAGGAGACGACCAAATCTACAACGTAATCGTCACCGCCCACGCCTTCGTAATAATCTTCTTCATAGTAATACCCATTATGATCGGAGGATTCGGAAACTGACTAGTCCCACTTATAATCGGCGCTCCAGACATAGCATTCCCCCGTATGAACAACATAAGCTTCTGACTGCTACCCCCCTCTTTCCTACTCCTACTAGCCTCCTCCACAGTAGAAGCAGGAGCCGGTACAGGATGAACCGTATACCCACCGCTAGCAGGCAACCTAGCCCACGCCGGCCCATCAGTAGACCTTGCCATCTTCTCCCTTCACCTAGCAGGAGTCTCCTCCATCCTAGGGGCAATCAACTTCATCACTACCGCTATCAACATAAAACCCCCGGCTCTTTCACAATACCAAACCCCCCTATTC-------------------------------------------------------------------------------------------------------------------------------------------------------------------------------------------------------------------------------------------------------------------------------------------------------------------------------------------------------------------------------------------------------------------------------------------------------------------------------------------------------------------------------------------------------------------------------------------------------------------------------------------------------------------------------------------------------------------------------------------------------------------------------------------------------------------------------------------------------------------------------------------------------------------------------------------------------------------------------------------------------------------------------------------------------------------------------------------------------------------------------------------------------------------------------------------------------------------------------------------------------------------------------------------------------------------CACAAGAGGCCCAAATTAACAGTA-ACACGGCGTAAAGAGTGGTATCATGCTATCCTA-ACAACTAAGATCAAAATACAACTAAGCTGTCATAAGCCCAAGATGTACCTAAAGACGCCCTCAAGACGATCTTAGCACCCCCCGACTGATTAGACCCCACGAAAGCTAGGGCACAAACTGGGATTAGATACCCCACTATGCCTAGCCCTAAATCTTGATA-CTTCCACTACTAAAGTATCCGCCTGAGAACTACGAGCACAAACGCTTAAAACTCTAAGGACTTGGCGGTGCCCCAGACCCACCTAGAGGAGCCTGTTCTATAATCGATAACCCACGATGCACCCAACCGCCCCTTGCC-AGAGCAGCCTATATACCGCCGTCGCCAGCTCACCT-CGCCTGAGAGCACAACAGTGAGCATAATAGCCCTAGC---CACGCTAATAAGACAGGTCAAGGTATAGCCTATGGGGCGGAAGAAATGGGCTACATTTTCTAAAGTAGACAATTC-CACGGAAGGGGAC-ATGAAAT-CGTCCCTAGAAGGAGGATTTAGCAGTAAAGCGGGACAATAGT--GCCCCCTTTAAGCTGGCCCTGAGGCACGTACATACCGCCCGTCACCCTCCTCACAAGCTACACACGCC-TGTAA-CTAACCCC---CTTCATCAGC--TGAAGATGAGGTAAGTCGTAACAACACGTACATACCGCCCGTCACCCTCCTCACAAGCTACACACG-CCTGTAA-CTAACCCCC---TTCATCAGC--TGAAGATGAGGTAAGTCGTAACAA--------------------------------?????--------------------------------------------------------------------------------------------------------------------------------------------------------------------------------------------------------------------------------------------------------------------------------------------------------------------------------------------------------------------------------------------GCCTGTGAAGTGAATCTAAGTTCCCTCTTAAT---------TTTCCCCCTCCGGACACCCA--CCCTCAACCACCATGTGGTAGATCAAGAGTAATTTAAAGGGGGTACAGCCCCTTT-AAAAAAGAATACAACCTCCACTAGCGGATAA-CTGCCCAACTG---ACACTA-----AACTGTGGGCCCTCAAGCAGCCATCAACAAAGAGTGCGTCAAAGCTCTACGCCTAAAAAAA-TCCAAAAACAACAGGACTCCCTTA-TCCATAACAGGCCAACCTATGACAATAGGAGAATCAATGCTAAAATGAGTAATCAGGGA--------CTACCCTCTCGA-GCGCAAGCTTACAT--TACCCCATTATTAACAAACCCCAGACTAATACTTCCAACTC-AAACAAG-CCAAGTATTAAATCCACCCTGTTAATCCAACTCAGGTGCGCCCA-TCAGAAAGATTCAAATCTGCAAAAGGAACTAGGCAACCCCAAGGCCCGACTGTTTACCAAAAACATAGCCTTCAGCCAACCAAGTATTGAAGGTGATGCCTGCCCAGTGACACC-ATGTTCAACGGCCGCGGTATCCTAACCGTGCGAAGGTAGCGCAATCAATTGTCCCATAAATCGAGACTTGTATGAATGGCTAAACGAGGTCTTAACTGTCTCTTGCAGACAATCAATGAAATTGATCTTCCTGTGCAAAAGCAGGAATAAGCCCATAAGACGAGAAGACCCTGTGGAACTTAAAAATCAGCGACCACTACACAC---AACCCAAAACCTACCAGGCCCACA-ACCCC-AACAACACACTGGCCCGCATTTTTCGGTTGGGGCGACCTTGGAGAAAAACAGATCCTCCAAAAATAAGACTA-CACCTCTTAACCAAGAGCGACACCTCAACGTACTAACAGTAACCAGACCCAATATAA--TTGACCAATGGACCAAGCTACCCCAGGGATAACAGCGCAATCCCCTCCAAGAGCTCATATCGACGAGGGGGTTT-ACGACCTCGATGTTGGATCAGGACATCCTAATGGTGCAGCCGCTATT-AAGGGTTCGTTTGTTCAACGATTAATAGTCCTACGTGATCTGAGTTCAGACCGGAGCAAT------------------------------------------------------------------------------------------------------------------------------------------------------------------


Aptenodytes_patagonicus         0001010000000100100-011111100----00000010011100010100001110001110000110-21100001001111020001201200120011110011000011021112041111001110132111011011111[01]20021212120100002011014011011110110010101110001112010111112101101101101100112?11110110???1100?0GACTTAATGGGCAATAGGCAAGCACTTGAAAAAGATGCCAACGACATGAAAACACAAGACAATAAAGCTCATCAGAACAATCTGAAGCAACTTTGCCGCATCTGTGGAGTTTCATTTAAAACTGATTGTTACAAGAGAACTCATCCAGTGCATGGGCCAGTGGATGATGAAACTCTGTGGCTTCTGAGAAAGAAAGAGAAAAAAGCAAC?TCTTGGCCAGATCTTATTGCTAAGGTTTTTAAGATTGATGTGCGAGGGGACGTTGATACTATCCATCCCACTCGATTTTGTCACAACTGCTGGAGTATTATCCATAGAAAATTCAGTAATACTCCATGTGAAGTATATTTTCCTAGGAACAGCACGATGGATTGGCAACCCCACTCCCCAAACTGTGATGTGTGCCACACTACCAGTCAGGGAGTCAAGAGAAAAAGCCATCCACCCAGTGTACAACATGGCAAACGTGTGAAGACCATTGCAGAACATGCTCGAATAAACAGACGTGTAAAGAACCAAGCACAAATAAACAACAAAAATTTAATGAAAGAGATTGTCAATTGCAAGAATGTACATCTCAGCACCAAGCTGCTTGCAGTTGATTATCCAGCAGATTTCATTAAATCCATCTCTTGCCAGATCTGTGAGCATATTTTGGTAGATCCAGTGGAAACAACATGTAGACACTTGTTTTGCAGAACTTGCATCCTTAAATGTATCAAGGTTATGGGCAGCTATTGCCCCTCCTGCTGGTATCCTTGCTTCCCTACTGATCTGGTAACCCCAGTGAAATCCTTCCTGAACATCCTTGATAGCCTGGGTATAAGATGCCCTGTAAAGGAATGTGATGAAGAGATCTTGCATGGAAAATATGGCCAACACCTCTCCAGCCACAAGGAGATGAAAGATAGAGAGCTCTACAGCCACATAAATAAAGGTGGCCGACCGAGGCAGCATCTCCTGTCTTTGACCAGGAGAGCTCAGAAACATCGTCTGAGAGAACTGAAACGTCAAGTCAAGGCTTTCGCTGAGAAAGAAGAGGGTGGTGATATAAAGGCTGTATGCATGACTTTGTTCCTGCTAGCTTTAAGAGCAAAAAATGAACACAGACAAGCAGATGAATTGGAGGCTATAATGCAAGGGAGGGGATCTGGACTTCACCCTGCTGTCTGCCTGGCAATCCGAGTCAACACGTTTCTCAGCTGTAGCCAATATCATAAAATGTATAGAACGGTAAAAGCTGTCACTGGGAGGCAGATCTTCCAGCCTTTGCATGCTCTTCGCACTGCTGAGAAAGCCCTCCTACCAGGTTATCATCCATTTGAGTGGAAACCTCCCTTGAAAAATGTATCCACTAACACAGAAGTGGGAATTATAGATGGACTATCAGGATTGCCACTTTCAATTGATGACTACCCAGTAGACACAATTGCAAAGAGATTTCGATATGATGCAGCCTTGGTTTGTGCCTTAAAGGACATGGAGGAGGAGATCTTGGAAGGCATGAAAGCAAAAAACCTGGATGACTATTTAAATGGTCCCTTCACTGTGGTAGTAAAAGAATCCTGTGATGGAATGGGAGATGTCAGTGAGAAGCATGGAAGTGGGCCTGCTGTCCCAGAGAAGGCTGTTCGCTTTTCTTTCACAGTCATGAACATTGCTATAGCATATGGGAATGAAAGCAAGAGGATCTTTGAAGAAGTAAAGCCCAATTCAGAGTTGTGTTGCAAGCCTTTGTGCCTTATGCTGGCTGATGAATCAGATCATGAAACTCTCACAGCAATCCTGAGCCCCCTCATAGCAGAAAGAGAGGCTATGAAAAACAGTGAACTGCTACTTGAAATGGGAGGCATCCTGAGAACATTCAAATTCATCTTTAGGGGTACAGGATATGATGAGAAACTTGTGCGGGAAGTGGAAGGGCTGGAGGCCTCAGGTTCCACTTATATTTGTACCCTGTGTGACGCAACCCGCCTGGAGGCGTCCCAGAATTTGGTCTTCCACTCCATAACCAGAAGCCATGCTGAAAATCTGGAGCGATATGAAATATGGAGGTCCAACCCATATCATGAATCTGTTGATGAGCTCCGTGACAGAGTGAAGGGTGTTTCAGCCAAACCTTTTATTGAGACCGTTCCCTCCATAGATGCGCTGCACTGCGACATTGGCAACGCAACAGAATTCTACAGGATTTTCCAGATGGAGATCGGTGAAGTTTACAAGAATCCTGATGTGTCTAAAGAGGAGAGGAAGAGGTGGCAGTTGACTCTTGACAAACACCTCAGGAAGAAGATGAACTTGAAGCCTATGATGAGGATGAGTGGAAATTTTGCTAGGAAGCTCATGTCCAAAGAGACAGTAGAGGCAGTATGTGAATTAATAAAGTGTGAGGAAAGGCATGAAGCCCTAAAAGAACTAATGGATCTTTATCTGAAGATGAAGCCAGTGTGGCGATCTTCATGCCCTGCCAAGGAGTGTCCAGAATTGCTGTGCCAGTATAGCTACAATTCACAGCGTTTTGCTGAGCTCCTATCTACAAAGTTCAAGTACAGATATGAAGGCAAGATTACAAATTATTTTCACAAAACCCTTGCTCATGTTCCTGAAATCATTGAAAGAGATGGGTCAATTGGGGCCTGGGCAAGTGAAGGAAATGAGTCTGGAAACAAACTGTTTAGGAGGATGGCCCCAAACCTCCGAAAATCCCATCCTCTCCTAAAAATAATTAATAACTCCCTAATCGACCTGCCCACCCCATCAAACATCTCTGCCTGATGAAACTTCGGATCTCTCCTAGGCATCTGCCTAACTACACAAATCTTAACCGGCCTCCTACTAGCTATACACTACACTGCAGACACAACCCTGGCCTTCTCCTCAGTCGCCCACACATGCCGAAATGTACAGTACGGCTGACTAATCCGCAACCTACATGCAAACGGAGCATCATTCTTTTTCATCTGCATCTACCTCCACATCGGCCGTGGATTTTACTACGGCTCCTACCTATACAAAGAAACCTGAAACACGGGCATCATTCTCCTACTCACACTCATAGCAACCGCCTTCGTAGGCTACGTCCTGCCATGGGGACAAATATCCTTCTGAGGGGCCACAGTCATTACCAACTTATTCTCAGCCATCCCCTACATCGGCCAAACCCTCGTAGAATGAGCCTGAGGTGGCTTTTCAGTAGACAACCCCACATTAACCCGATTTTTCGCACTACACTTCCTCCTCCCCTTCATAATCGCAGGCCTCACCCTCATCCATCTCACCTTCCTCCACGAATCAGGCTCAAACAACCCACTGGGCATCGTAGCTAACTCCGATAAGATCCCATTCCATCCCTACTACTCCACAAAAGACACCCTAGGATTCGCACTCATACTTCTCCCACTAACAACCCTCGCCCTATTCTCCCCCAACTTACTGGGGGACCCAGAAAACTTTACCCCAGCAAACCCACTAGTCACACCCCCACACATCAAACCAGAATGATACTTCCTATTCGCATACGCTATCCTACGCTCAATCCCCAACAAACTAGGAGGCGTCCTCGCCCTAGCAGCATCCGTACTAATCCTATTCCTAATCCCCCTCCTCCACAAATCCAAGCAACGCACAATAACCTTCCGCCCCCTCTCCCAACTCCTATTCTGAGCCCTAGTGGCCAACCTCATTATCCTAACATGAGTAGGTAGCCAACCAGTAGAACACCCCTTCATCATTATCGGCCAACTAGCCTCCCTCACTTACTTCACCACCCTCCTGATCCTCTTCCCCATTGCCGGAGCCCTAGAAAACAAGATACTCACC??????---------------------------------------------------------------------------------------------------CTCAGCCTACTTATTCGCGCAGAACTCGGCCAACCGGGGACCCTCCTGGGAGACGACCAAATCTACAACGTAATCGTCACCGCCCACGCCTTCGTAATAATCTTCTTCATAGTAATACCCATCATAATTGGAGGGTTCGGAAACTGACTAGTCCCACTTATAATCGGCGCTCCAGACATAGCATTCCCCCGCATGAACAATATAAGCTTCTGACTACTGCCCCCTTCTTTCCTACTCCTACTAGCCTCCTCCACAGTAGAAGCAGGAGCCGGCACAGGATGAACCGTATACCCGCCACTAGCAGGCAACCTAGCCCACGCCGGCCCATCAGTAGACCTTGCCATCTTCTCCCTTCACCTAGCAGGAGTCTCCTCCATCCTAGGGGCAATTAACTTCATCACCACCGCCATCAACATAAAACCCCCAGCCCTTTCACAATACCAAACCCCCCTATTC------------------------------------------------------------------------------------------------------------------------------------------------------------------------------------------------------------------------------------------------------------------------------------------------------------------------------------------------------------------------------------------------------------------------------------------------------------------------------------------------------------------------------------------------------------------------------------------------------------------------------------------------------------------------------------------------------------------------------------------------------------------------------------------------------------------------------------------------------------------------------------------------------------------------------------------------------------------------------------------------------------------------------------AAAGACTTAGTCCTAACCTTACCGTTAATTCCTGCTAGACATATACATGCAAGTATCTGCGCCCCAGTGTAAATGCCCTAGAGCTCTTACTCCATAGACGAAAGGAGCGGGCATCAGGCACGCTCATTAGC----TGCAGCCCAAGACGCCTTGCTCAGCCACGCCCCCACGGGTACTCAGCAGTAATTAGTATTAAGCAATAAGTGTAAACTTGACTTAGTCATAGCAGCACCT-AGGGCTGGTAAATCTTGTGCCAGCCGCCGCGGTCACACAAGAGGCCCAAATTAACAGTA-ATACGGCGTAAAGAGTGGTATCATGCTATCCCA-ACAACTAAGATCAAAATACAACTAAGCTGTCATAAGCCCAAGATGTACCTAAAGACGCCCTCAAGACGATCTTAGCACCCCC-GACTGATTAAACTCCACGAAAGCTAGGGCACAAACTGGGATTAGATACCCCACTATGCCTAGCCCTAAATCTTGATA-CTTCCACTACTAAAGTATCCGCCTGAGAACTACGAGCACAAACGCTTAAAACTCTAAGGACTTGGCGGTGCCCCAGACCCACCTAGAGGAGCCTGTTCTATAATCGATAACCCACGATACACCCAACCGCCCCTTGCC-AGAACAGCCTATATACCGCCGTCGCCAGCTCACCT-CGCCTGAGAGCACAACAGTGAGCATAATAGCCCTAGC---CCCGCTAATAAGACAGGTCAAGGTATAGCCTATGGGGCGGAAGAAATGGGCTACATTTTCTAAAATAGACAATCC-CACGAAAAGGGGC-ATGAAAT-CGTCCCTAGAAGGAGGATTTAGCAGTAAAGCGGGACAATAAT--GCCCCCTTTAAGCCGGCCCTGAGGCACGTACATACCGCCCGTCACCCTCCTCACAAGCCACGCACACC-TGTAA-CTAACCCC---CTTCATCAGC--TGAAGATGAGGTAAGTCGTAACAACACGTACATACCGCCCGTCACCCTCCTCACAAGCCACGCACA-CCTGTAA-CTAACCCCC---TTCATCAGC--TGAAGATGAGGTAAGTCGTAACAAGGTAAGTGTACCGGAAGGTGCACTTAGCACAT?????------------------------------------------------------------------------------------------------------------------------------------------------------------------------------------------------------------------------------------------------------------------------------------------------------------------------------------------------------------------------------------------TT?CCTGTGAAGTGAATCTAAGTTCCCT?TTAAT---------TTTCCCCCTCCGGACA?CCA--CCC?CAACC?CCATGTGATAGATCAAGAGTAATTTAAAGGGGGTACA?CCCCTTT-AAAAAAGAATACAACCTCCACTAGCGGATAA-CTGCCCGACTG---ACACTA-----AACTGTAGGCCCTCAAGCAGCCATCAACAAAGAGTGCGTCAAAGCTCCACCTAAAAAAAAA-TCCAAAAACAACAGGACTCCCTTA-TCTATAACAGGCCAACCTATGACAATAGGAGAATCAATGCTAAAATGAGTAATCGGGGG--------CTACCCTCTTGA-GCGCAAGCTTACAT--TACCCCATTATTAACAAACTCTAAACTAATACTTCCAACTC-AAACAAG-CCAAGTATTAAATCCACCCTGTTAACCCAACTCAGGTGCGCCCA-TTAGAAAGATTCAAATCTGCAAAAGGAACTAGGCAACCCTAAGGCCCGACTGTTTACCAAAAACATAGCCTTCAGCCAACCAAGTATTGAAGGTGATGCCTGCCCAGTGACACC-ATGTTCAACGGCCGCGGTATCCTAACCGTGCGAAGGTAGCGCAATCAATTGTCCCATAAATCGAGACTTGTATGAATGGCTAAACGAGGTCTTACCTGTCTCTTGCAGACAATCAATGAAATTGATCTTCCTGTGCAAAAGCAGGAATAAACCCATAAGACGAGAAGACCCTGTGGAACTTAAAAATCAGCGACCACTGCACAC---AACCCAAAACCTACCAGGCCCACA-ACCTC-AACAACACACTGGCCCGCATTTTTCGGTTGGGGCGACCTTGGAGAAAAACAGATCCTCCAAAAATAAGACTA-CACCTCTTAACCAAGAGCGACACCTCAACGTACTAATAGTAACCAGACCCAATATAA--TTGACCAATGGACCAAGCTACCCCAGGGATAACAGC??A??CCCCTCCAAGA?CCCATATCG?CGAGGGGGTTT-ACGACCTCGATGTTGGATCAGGACATCCT??TG?TGCAGCCGCTATT-AAGGGTTCGTTT?TTCAACGATTAACAGTCGTACGTGATCTGAGTTCAG-CCGG------------------------------------------------------------------------------------------------------------------------------------------------------------------------


Pygoscelis_antarctica           1002100000000000100-211111100----0100000400000010011000111010000010000202211000110100101000120[01]2000300111110[12]010011101011204012110111013211101101111102[01][01]2121212010000201101401101111011021010111200111201111110210112100211100111??1111011????1100?0GACTTAATGGGCAATAGGCAAGCACTTGAGAAAGATGCCAATGACATGAAAACACAAGACAATAAAGCTCATCAGAACAATCTGAAGCAACTTTGCCGCATCTGTGGAGTTTCATTTAAAACTGATTGTTACAAGAGAACTCATCCAGTGCATGGGCCAGTGGATGATGAAACTCTGTGGCTTCTGAGAAAGAAAGAGAAAAAAGCAACCTCTTGGCCAGATCTTATTGCTAAGGTTTTTAAGATTGATGTGCGAGGGGACATTGATACTATCCATCCCACTCGATTTTGTCACAACTGCTGGACTATTATCCATAGAAAATTCAGTAATACTCCATGTGAAGTATATTTTCCTAGGAACAGCACGATGGATTGGCAACCCCACTCCCAAAACTGTGATGTGTGCCACACTACCAGTCAGGGAGTCAAGAGAAAAAGCCATCCAACCAGCGTACAACATGGCAAACGTGTGAAGACCATTGCAGAACATGCTCGAATAAACAGAGGTGTAAAGAACCAAGCACAGATAAACAACAAAAATTTAATGAAAGAGATTGTCAATTGCAAGAATGTACATCTCAGCACCAAGCTGCTTGCAGTTGATTACCCAGCAGATTTCATTAAATCCATTTCTTGCCAGATCTGTGAGCATATTTTGGCAGATCCAGTGGAAACAACATGCAGACACTTATTTTGCAGAACTTGCATTCTTAAATGTATCAAGGTTATGGGCAGCTATTGCCCCTCCTGTTGGTATCCTTGCTTCCCTACTGATCTGGTAACCCCAGTGAAATCCTTCCTGAACATCCTTGATAGTCTCGGTATAAGATGCCCTGTAAAGGAATGTGATGAAGAGATCTTGCATGGAAAATATGGCCAACACCTCTCCAGCCACAAGGAGATGAAAGACAGAGAGCTCTACAGCCACATAAATAAAGGTGGCCGACCAAGGCAGCATCTCCTGTCTTTGACCAGGAGAGCTCAGAAACATCGTCTGAGAGAACTGAAACGTCAAGTCAAGGCTTTTGCTGAGAAAGAAGAGGGCGGCGATATAAAGGCTGTATGCATGACTTTGTTCCTGCTAGCTTTAAGAGCAAAAAATGAACACAGACAAGCAGATGAATTGGAGGCTATAATGCAAGGGAGGGGATCTGGACTTCACCCTGCTGTCTGCCTGGCAATCCGAGTCAACACGTTTCTCAGCTGTAGCCAATATCATAAAATGTATAGAACGGTAAAAGCTGTCACTGGGAGGCAGATCTTCCAGCCTTTGCATGCTCTTCGCAGTGCTGAGAAAGCCCTCCTACCAGGTTATCATCCATTTGAGTGGAAACCTCCCTTGAAAAATGTATCCACTAACACAGAAGTGGGAATTATAGATGGACTATCAGGATTGCCACTTTCAATTGATGACTACCCAGTAGACACAATTGCAAAGAGATTTCGATATGATGCAGCCTTGGTTTGTGCCTTAAAGGACATGGAGGAGGAGATCTTGGAAGGCATGAAAGCAAAAAACCTGGATGACTATTTAAACGGTCCCTTCACTGTGGTGGTAAAAGAGTCCTGTGATGGAATGGGAGATGTCAGTGAGAAGCATGGAAGTGGGCCTGCTGTCCCAGAGAAGGCTGTTCGCTTTTCTTTCACAGTCATGAACATTGCTATAGCATATGGGAATGAAAGCAAGAGGATCTTTGAAGAAGTAAAGCCCAATTCAGAGTTGTGTTGCAAGCCTTTGTGCCTTATGCTGGCTGATGAATCGGATCATGAAACTCTGACAGCAATCCTGAGCCCCCTCATAGCAGAAAGAGAGGCTATGAAAAACAGTGAACTGCTACTTGAAATGGGAGGCATCCTGAGAACATTCAAATTCATCTTTAGGGGTACAGGATATGATGAGAAACTTGTGCGGGAAGTGGAAGGGCTGGAGGCCTCAGGTCCCACTTATATTTGTACCCTGTGTGACGCAACCCGCCTGGAGGCGTCCCAGAATTTGGTCTTCCACTCCATAACCAGAAGCCATGCTGAAAATCTGGAGCGATATGAAATATGGAGGTCCAACCCATATCATGAATCTGTTGATGAGCTCCGTGACAGAGTGAAGGGTGTTTCAGCCAAACCTTTTATTGAGACTGTTCCCTCCATAGATGCGTTGCACTGCGACATTGGCAATGCAACAGAATTCTACAGGATTTTCCAGATGGAGATCGGTGAAGTTTACAAGAATCCTGATGTGTCTAAAGAGGAGAGGAAGAGGTGGCAGTTGACTCTTGACAAACACCTCAGGAAGAAGATGAAGTTGAAGCCTATGATGAGGATGAGTGGAAATTTTGCTAGGAAGCTTATGTCCAAAGAGACAGTAGAGGCAGTATGTGAATTAATAAAGTGTGAGGAAAGGCATGAAGCCCTAAAAGAACTAATGGATCTTTATCTGAAGATGAAGCCAGTGTGGCGATCTTCATGCCCTGCCAAGGAGTGTCCAGAATTGCTGTGCCAGTATAGCTACAATTCACAGCGTTTTGCTGAGCTCCTATCTACAAAGTTCAAGTACAGATATGAAGGCAAGATTACAAATTATTTCCACAAAACCCTTGCTCATGTTCCTGAAATCATTGAAAGAGATGGGTCAATTGGGGCCTGGGCAAGTGAAGGAAATGAGTCTGGAAACAAACTGTTTAGGAGGATGGCCCCCAACCTCCGAAAATCCCACCCTCTCCTAAAAATAATCAACAACTCCCTAATTGACCTACCCACCCCATCAAACATCTCTGCCTGATGAAACTTCGGATCCCTCTTAGGCATTTGCCTAACTACACAGATCCTGACCGGCCTCCTACTAGCCATACACTACACTGCAGACACAACCCTAGCCTTCTCCTCCATCGCCCATACATGCCGAGACGTACAATACGGCTGACTAATCCGAAACATACATGCAAACGGAGCATCATTGTTGTTCATCTGCATTTACTTACATATCGGACGAGGAGTGTATGACGGCTCCTACCTCCACAAAGAAACCTGAAACACAGGAGTCATCCTCCTACTAACCCTCATAGCAACTGCTTTCGTAGGCTATGTACTACCATGAGGACAAATATCCTTCTGAGGGGCCACTGTTATCACCAACTTATTCTCAGCCATCCCCTACATTGGTCAAACCATCGTAGAGTGAGCCTGAGGCGGCTTCTCAGTAGACAACCCCACATTAACCCGATTCTTCGCACTACACTTTCTTCTCCCCTTCATAATCACAGGCCTTACTCTCATCCACCTTACCTTCCTCCACGAATCAGGTTCAAACAACCCACTAGGTATTGTAGCCAACTCCGACAAAATCCCGTTCCACCCCTACTACTCCACAAAAGACATCCTGGGGTTCACACTCATACTCCTCCCACTAACAACCCTCGCCTTATTTTCACCCAACCTGCTGGGGGACCCAGAAAACTTTACTCCAGCAAACCCACTAGTCACACCTCCCCACATCAAACCAGAATGATATTTCCTATTCGCCTACGCCATCCTACGCTCAATTCCCAATAAACTAGGAGGAGTACTAGCCCTAGCCGCCTCCGTATTAGTTCTATTCTTAAGCCCCCTTCTCCACAAATCCAAACAACGCACAATAGCCTTCCGCCCACTCTCTCAACTCCTATTCTGAACCTTAGTCGCCAATCTACTCATCCTGACATGAATCGGCAGCCAACCAGTAGAACACCCATTCATCATCATTGGTCAACTAGCCTCCACCACCTACTTTATCATCCTCCTAATCCTCTTCCCCATTACCAGTGCCCTAGAAAACAAAATACTAAAC??????---------------------------------------------------------------------------------------------------CTAAGCGTGCTCATTCGCGCAGAGCTTGGCCAACCTGGAACCCTCCTAGGAGATGACCAAATCTACAACGTAATCGTCACCGCCCACGCTTTCGTAATAATCTTCTTCATAGTAATACCCATCATGATCGGAGGATTCGGAAACTGACTAGTGCCACTTATAATCGGCGCCCCCGACATAGCATTCCCACGCATAAACAACATAAGCTTCTGACTGCTACCCCCATCCTTCCTACTCCTACTAGCCTCATCCACAGTAGAAGCAGGGGCTGGTACAGGATGAACTGTGTACCCACCACTAGCAGGTAACCTAGCCCACGCTGGTGCTTCAGTAGACCTAGCTATCTTCTCCCTCCACCTAGCAGGAGTCTCCTCCATCCTAGGGGCTATCAATTTTATCACCACTGCCATCAACATAAAACCCCCAGCCCTCTCACAATACCAAACCCCCCTATTC-------------------------------------------------------------------------------------------------------------------------------------------------------------------------------------------------------------------------------------------------------------------------------------------------------------------------------------------------------------------------------------------------------------------------------------------------------------------------------------------------------------------------------------------------------------------------------------------------------------------------------------------------------------------------------------------------------------------------------------------------------------------------------------------------------------------------------------------------------------------------------------------------------------------------------------------------------------------------------------------------------------------------------------------------------------------------------------------------------------------------------------------------------------------------------------------------------------------------------------------------------------------------------------------------------------------CACAAGAGACCCAAATTAACTGTC-ACACGGCGTAAAGAGTGGTACCATGCTATCCTA-ACAACTAAGATCAAAATGCAGCTAAGCTGTCATAAGCCCAAGATGTACCTAAAAACACCCCCAAGACGATCTTAGCGCCCCC-GACTGATTAAACTCCACGAAAGCTAGGACACAAACTGGGATTAGATACCCCACTATGCCTAGCCCTAAATCTTGATACCTTCTATCACCAAAGTATCCGCCTGAGAACTACGAGCACAAACGCTTAAAACTCTAAGGACTTGGCGGTGCCCCAGACCCACCTAGAGGAGCCTGTTCTATAATCGATAACCCACGATGCACCCGACCGCCCCTTGCC-AAAACAGCCTATATACCGCCGTCGCCAGCCCACCT-CCCCTGAAAGAACAACAGTGGACATAATAGCCCCAAC---CCCGCTAACAAGACAGGTCAAGGTATAGCCTATGGGGCGGAAGAAATGGGCTACATTTTCTAAGATAGATAACTT-CACGGAAGGGGAC-ATGAAAT-TGCCCCCGGAAGGCGGATTTAGCAGTAAGGTGGGACAATAAG--GCCCACTTTAAGCTGGCCCTGAGGCACGTACATACCGCCCGTCACCCTCCTCACAAGCTACGCACAACACATAA-CTAATACC---CCCCCCCCGC--TGAAGATGAGGTAAGTCGTAACAACACGTACATACCGCCCGTCACCCTCCTCACAAGCTACGCACAACACATAA-CTAATACCC---CCCCCCCGC--TGAAGATGAGGTAAGTCGTAACAA--------------------------------?????-------------------------------------------------------------------------------------------------------------------------------------------------------------------------------------------------------------------------------------------------------------------------------------------------------------------------------------------------------------------------------------------TGCCCGTGAAACGAATCTAAGTTCTCTCTTAAT-------TTCTCTGCCCCCCGGACATCTA--ACCACAACCACCATGTGGCAAATCAAGAGCAATTTAAAGGAGGTACAGCTCCTTT-AAAAGAGAATACAACCTCCCCTAGCGGATAA-CTACCCAACTG---ACCCCA-----AACTGTAGGCCCTCAAGCAGCCATCAACAAAGAGTGCGTCAAAGCTCTACCCCAAAAAA---TCCAAAAACAATAGGACTCCCTTA-TCTATAGCGGGCTAACCTATAATAATAGGAGAATTAATGCTAAAATGAGTAATCGGGGG--------CCACCCTCTCGA-GCGCAAACTTACAT--CACCACATTATTAACAAGCCTTAAACTAATACTCC-AACCTCAAACAAG-CTAAGTATTAAACTTGCCCTGTTAGCCCGACTCAGGAGCGCCCA-TTAGAAAGATTCAAATCTGCAAAAGGAACTAGGCAACCCCAAGGCCCGACTGTTTACCAAAAACATAGCCTTCAGCCAACCAAGTATTGAAGGTGATGCCTGCCCAGTGACACT-CTGTTCAACGGCCGCGGTATCCTAACCGTGCGAAGGTAGCGCAATCAATTGTCCCATAAATCGAGACTTGTATGAATGGCTAAACGAGGTCTTAACTGTCTCTTGCAGACAATCAATGAAATTGATCTTCCTGTGCAAAAGCAGGAATAAACCCATAAGACGAGAAGACCCTGTGGAACTTAAAAATCAGCGGCCACCACATAC---AACCCAAAACCTACCAGGCCTACG-GCCCCAAGTAAAACACTGGCCCGCATTTTTCGGTTGGGGCGACCTTGGAGAAAAACAAACCCTCCAAAAACAAGACCA-CACATCTTGACCAAGAGCAACCTCTCAACGTACTAACAGCAACCAGACCCAATATAA--TTGACCAATGGACCAAGCTACCCCAGGGATAACAGCGCAATCCCCTCCAAGAGCCCATATCGACAAGGGGGTTT-ACGACCTCGATGTTGGATCAGGACACCCTAATGGTGCAGCCGCTATTAAAGGGTTCGTTTGTTCAACGATTAACAGTCCTACGTGATCTGAGTTCAGACCGGAGCAATCCAGGTCGG---------------------------------------------------------------------------------------------------------------------------------------------------------


Pygoscelis_papua                1002100010100011100-111111100----0001000000000010111001101000002020000222211000[01]10110111000120[01]20002[01]01111101000011101011205012110111013211[01]0110111111200212121201000020110140110111101102101011110011120111[12]1102101121102111001112?1111011????1100?0GACTTAATGGGCAATAGGCAAGCACTTGAGAAAGATGCCAATGACATGAAAACACAAGACAATAAAGCTCATCAGAACAATCTGAAGCAACTTTGCCGCATCTGTGGAGTTTCATTTAAAACTGATTGTTACAAGAGAACTCATCCAGTGCATGGGCCAGTGGATGATGAAACTCTGTGGCTTCTGAGAAAGAAAGAGAAAAAAGCAACCTCTTGGCCAGATCTTATTGCTAAGGTTTTTAAGATTGATGTGCGAGGGGACATTGATACTATCCATCCCACTCGATTTTGTCACAACTGCTGGACTATTATCCATAGAAAATTCAGTAATACTCCATGTGAAGTATATTTTCCTAGGAACAGCACGATGGATTGGCAACCCCACTCCCAAAACTGTGATGTGTGCCACACTACCAGTCAGGGAGTCAAGAGAAAAAGCCATCCAACCAGCGTACAACATGGCAAACGTGTGAAGACCATTGCAGAACATGCTCGAATAAACAGAGGTGTAAAGAACCAAGCACAGATAAACAACAAAAATTTAATGAAAGAGATTGTCAATTGCAAGAATGTACATCTCAGCACCAAGCTGCTTGCAGTTGATTACCCAGCAGATTTCATTAAATCCATTTCTTGCCAGATCTGTGAGCATATTTTGGCAGATCCAGTGGAAACAACATGCAGACACTTATTTTGCAGAACTTGCATTCTTAAATGTATCAAGGTTATGGGCAGCTATTGCCCCTCCTGTTGGTATCCTTGCTTCCCTACTGATCTGGTAACCCCAGTGAAATCCTTCCTGAACATCCTTGATAGTCTCGGTATAAGATGCCCTGTAAAGGAATGTGATGAAGAGATCTTGCATGGAAAATATGGCCAACACCTCTCCAGCCACAAGGAGATGAAAGACAGAGAGCTCTACAGCCACATAAATAAAGGTGGCCGACCAAGGCAGCATCTCCTGTCTTTGACCAGGAGAGCTCAGAAACATCGTCTGAGAGAACTGAAACGTCAAGTCAAGGCTTTTGCTGAGAAAGAAGAGGGCGGCGA?ATAAAGGCTGTATGCATGACTTTGTTCCTGCTAGCTTTAAGAGCAAAAAATGAACACAGACAAGCAGATGAATTGGAGGCTATAATGCAAGGGAGGGGATCTGGACTTCACCCTGCTGTCTGCCTGGCAATCCGAGTCAACACGTTTCTCAGCTGTAGCCAATATCATAAAATGTATAGAACGGTAAAAGCTGTCACTGGGAGGCAGATCTTCCAGCCTTTGCATGCTCTTCGCACTGCTGAGAAAGCCCTCCTACCAGGTTATCATCCATTTGAGTGGAAACCTCCCTTGAAAAATGTATCCACTAACACAGAAGTGGGAATTATAGATGGACTATCAGGATTGCCACTTTCAATTGATGACTACCCAGTAGACACAATTGCAAAGAGATTTCGATATGATGCAGCCTTGGTTTGTGCCTTAAAGGACATGGAGGAGGAGATCTTGGAAGGCATGAAAGCAAAAAACCTGGATGACTATTTAAACGGTCCCTTCACTGTGGTGGTAAAAGAGTCCTGTGATGGAATGGGAGATGTCAGTGAGAAGCATGGAAGTGGGCCTGCTGTCCCAGAGAAGGCTGTTCGCTTTTCTTTCACAGTCATGAACATTGCTATAGCATATGGGAATGAAAGCAAGAGGATCTTTGAAGAAGTAAAGCCCAATTCAGAGTTGTGTTGCAAGCCTTTGTGCCTTATGCTGGCTGATGAATCAGATCATGAAACTCTGACAGCAATCCTGAGCCCCCTCATAGCAGAAAGAGAGGCTATGAAAAACAGTGAACTGCTACTTGAAATGGGAGGCATCCTGAGAACATTCAAATTCATCTTTAGGGGTACAGGATATGATGAGAAACTTGTGCGGGAAGTGGAAGGGCTGGAGGCCTCAGGTTCCACTTATATTTGTACCCTGTGTGACGCAACCCGCCTGGAGGCGTCCCAGAATTTGGTCTTCCACTCCATAACCAGAAGCCATGCTGAAAATCTGGAGCGATATGAAATATGGAGGTCCAACCCATATCATGAATCTGTTGATGAGCTCCGTGACAGAGTGAAGGGTGTTTCAGCCAAACCTTTTATTGAGACCGTTCCCTCCATAGATGCGTTGCACTGCGACATTGGCAATGCAACAGAATTCTACAGGATTTTCCAGATGGAGATCGGTGAAGTTTACAAGAATCCTGATGTGTCTAAAGAGGAGAGGAAGAGGTGGCAGTTGACTCTTGACAAACACCTCAGGAAGAAGATGAAGTTGAAGCCTATGATGAGGATGAGTGGAAATTTTGCTAGGAAGCTCATGTCCAAAGAGACAGTAGAGGCAGTATGTGAATTAATAAAGTGTGAGGAAAGGCATGAAGCCCTAAAAGAACTAATGGATCTTTATCTGAAGATGAAGCCAGTGTGGCGATCTTCATGCCCTGCCAAGGAGTGTCCAGAATTGCTGTGCCAGTATAGCTACAATTCACAGCGTTTTGCTGAGCTCCTATCTACAAAGTTCAAGTACAGATATGAAGGCAAGATTACAAATTATTTCCACAAAACCCTTGCTCATGTTCCTGAAATCATTGAAAGAGATGGGTCAATTGGGGCCTGGGCAAGTGAAGGAAATGAGTCTGGAAACAAACTGTTTAGGAGGATGGCCCCCAACCTTCGAAAATCCCACCCTCTCCTAAAAATAATCAACAAATCCCTAATTGACCTACCCACCCCACCAAACATCTCTGCCTGATGAAACTTCGGATCTCTCCTAGGCATTTGCCTAATCACACAGATCCTAACTGGCCTCCTACTAGCCATACACTACACCGCAGACACAACCTTAGCCTTCTCCTCCATCGCCCACACATGCCGAAACGTACAATACGGCTGACTAATCCGCAACCTCCATGCAAACGGAGCCTCATTCTTCTTTATCTGCATCTACTTCCACATCGGCCGCGGGCTCTACTATGGCTCATACCTATACAAAGAAACCTGAAACACAGGCATCATCCTCCTACTTACCCTTATAGCAACTGCTTTCGTAGGCTATGTTCTACCATGAGGACAAATATCCTTCTGAGGGGCCACTGTTATCACCAACTTATTCTCAGCCATCCCTTACGTCGGCCAAACCCTCGTAGAATGAGCCTGAGGTGGTTTCTCAGTAGACAACCCCACATTAACCCGATTCTTTGCACTACACTTTCTTCTTCCCTTCATAATCACAGGCCTCACTCTCATCCACCTTACCTTCCTCCACGAATCAGGTTCAAACAACCCACTGGGCATTGTAGCCAACTCTGACAAAATCCCATTTCACCCATACTACTCCACAAAAGACATCCTAGGGTTCGCACTCATACTCCTTCCACTAACAACCCTCGCCTTATTTTCACCCAACTTACTAGGGGACCCAGAAAACTTTACCCCAGCAAACCCACTAGTCACACCCCCTCACATCAAACCAGAGTGATATTTCCTATTTGCATACGCCATCCTACGCTCAATTCCCAATAAACTAGGAGGAGTACTAGCCCTAGCCGCCTCCGTATTAATTCTATTCTTAAGCCCCCTTCTCCACAAATCCAAACAACGCACAATAGCCTTCCGCCCACTCTCTCAACTCCTATTCTGAACCTTAGTCGCCAATCTACTCATCCTGACATGAATCGGCAGCCAACCAGTAGAACACCCATTCATCATCATTGGTCAACTAGCCTCCACCACCTACTTTATCATCCTCCTAATCCTCTTCCCCATTACCAGTGCCCTAGAAAACAAAA?AC?AAAC??????---------------------------------------------------------------------------------------------------CTCAGCCTACTCATTCGCGCAGAGCTTGGCCAGCCCGGAACTCTCCTAGGAGATGACCAAATTTACAACGTAATCGTCACTGCCCACGCCTTCGTAATAATCTTCTTCATAGTAATACCCATTATGATCGGAGGATTCGGAAACTGACTAGTACCACTTATAATTGGTGCCCCCGATATAGCATTCCCCCGTATAAACAACATAAGCTTCTGACTACTACCCCCATCCTTCCTACTCCTACTAGCCTCATCCACAGAGGAAGCAGGAGCTGGCACAGGATGAACTGTGTACCCACCACTAGCAGGTAATCTAGCCCATGCCGGTGCTTCAGTAGATCTAGCTATCTTCTCCCTCCACCTAGCAGGGGTCTCTTCCATCCTAGGAGCCATCAACTTTATCACCACCGCCATCAACATAAAACCCCCAGCCCTCTCACAATACCAAACTCCCCTATTT-------------------------------------------------------------------------------------------------------------------------------------------------------------------------------------------------------------------------------------------------------------------------------------------------------------------------------------------------------------------------------------------------------------------------------------------------------------------------------------------------------------------------------------------------------------------------------------------------------------------------------------------------------------------------------------------------------------------------------------------------------------------------------------------------------------------------------------------------------------------------------------------------------------------------------------------------------------------------------------------------------------------------------------------------------------------------------------------------------------------------------------------------------------------------------------------------------------------------------------------------------------------------------------------------------------------CACAAGAGACCCAAATTAACTGTT-ACACGGCGTAAAGAGTGGTACCATGCTATCCCA-ACAACTAAGATTAAAGCACAGCTAAGCTGTCATAAGCCCTAGATGTGTCTAAAAACACCCCAAAGATGATCTTAGCAGCCTC-GACTGATTAAACTCCACGAAAGCTAGGGCACAAACTGGGATTAGATACCCCACTATGCCTAGCCCTAAATCTTGATATCTTACATCACCAAAGTATCCGCCTGAGAACTACGAGCACAAACGCTTAAAACTCTAAGGACTTGGCGGTGCCCCAGACCCACCTAGAGGAGCCTGTTCTATAATCGATAACCCACGATGCACCCGACCACCCCTCGCC-AAAGCAGCCTATATACCGCCGTCGCCAGCCCACCT-CCCCTGAAAGAACAACAGTGAGCATAATAGCCCCAAC---CCCGCTAGCAAGACAGGTCGAGGTATAGCCCATGGGGTGGAAGAAATGGGCTACACTTTCTAAGATAGACAACTT-CACGGAAGGGGAC-ATGAAAT-TGCCCCCGGAAGGCGGATTTAGCAGTAAAGTGAGATAATAAA--GCCCACTTTAAGCTGGCCCTGAGGCACGTACATACCGCCCGTCACCCTCCTCACAGGCCACCCACAACATATAA-CTAATGCC---CCCCCCCCGCGCCGAAGATGAGGTAAGTCGTAACAACACGTACATACCGCCCGTCACCCTCCTCACAGGCCACCCACAACATATAA-CTAATGCCC---CCCCCCCGCGCCGAAGATGAGGTAAGTCGTAACAA--------------------------------?????------------------------------------------------------------------------------------------------------------------------------------------------------------------------------------------------------------------------------------------------------------------------------------------------------------------------------------------------------------------------------------------TTGCCCGTGAAATGAATCTAAGTTCTCTCTTAATTTTCTCTTTTTTTCCCCCCCGGACATCCA--ACCGCAACCACCATGTGACAAATCAAGAGCAATTTAAAGGAGGTACAGCTCCTTT-AAAAAAGAATACAATCTCCCCTAGCGGATAA-CTGCCCAACTG---ACCCTA-----AACTGTGGGCCCTCAAGCAGCCATCAACAAAGAATGCGTCAAAGCTCTACCCCAAAAAAA--TCCAAAAACAACAGGACTCCCTTA-TCTATAGCGGGCCAACCTATAATAATAGGAGAATCAATGCTAAAATGAGTAATCGGGGG--------CCACCCTCTCGA-GCGCAAACTTACAT--CACCACATTGTTAACAAGCCCTAAACTAATATCCC-ACCCTCAAACAAG-CTAAGTATTAAACTTACCCTGTTAGTCCAACTCAGGAGCGCCCAATTAGAAAGATTCAAATCTGCAAAAGGAACTAGGCAACCCTAAGGCCCGACTGTTTACCAAAAACATAGCCTTCAGCCAACCAAGTATTGAAGGTGATGCCTGCCCAGTGACACT-CCGTTCAACGGCCGCGGTATCCTAACCGTGCGAAGGTAGCGCAATCAATTGTCCCATAAATCGAGACTTGTATGAATGGCTAAACGAGGTCTTAACTGTCTCTTGCAGACAATCAATGAAATTGATCTTCCTGTGCAAAAGCAGGAATAAACCCATAAGACGAGAAGACCCTGTGGAACTTAAAAATCAGCGGCCACCACACAC---AACCCAAAACCTACCAGGCCTACG-ACCCCAAGTAAAACACTGGCCCGCATTTTTCGGTTGGGGCGACCTTGGAGAAAAGTAAATCCTCCAAAAACAAGACCA-CACACCTTGACCAAGAGCAACCCCTCAACGTACTAACAGTAACCAGACCCAATATAA--TTGACCAATGGACCAAGCTACCCCAGGGATAACAGCGCAATCCCCTCCAAGAGCCCATATCGACAAGGGGGTTT-ACGACCTCGATGTTGGATCAGGACACCCTAATGGTGCAGCCGCTATT?AAGGGTTCGTTTGTTCAACGATTAACAGTCCTACGTGATCTGAGTTCAGACCGGAGCAAT------------------------------------------------------------------------------------------------------------------------------------------------------------------


Pygoscelis_adeliae              1003100010100011100-411111100----1001000000000010010000101020001011000222211000110110101000120120003001111102001011101011204011110111013211101101111102002121212010000201101401101111011011010111200111201111110210112100211100111?11111011001[01]110000GACTTAATGGGCAATAGGCAAGCACTTGAGAAAGATGCCAATGACATGAAAACACAAGACAATAAAGCTCATCAGAACAATCTGAAGCAACTTTGCCGCATCTGTGGAGTTTCATTTAAAACTGATTGTTACAAGAGAACTCATCCAGTGCATGGGCCAGTGGATGATGAAACTCTGTGGCTTCTGAGAAAGAAAGAGAAAAAAGCAACCTCTTGGCCAGATCTTATTGCTAAGGTTTTTAAGATTGATGTGCGAGGGGACATTGATACTATCCATCCCACTCGATTTTGTCACAACTGCTGGAGTATCATGCATAGAAAATTCAGTAATACTCCATGTGAAGTATATTTTCCTAGGAACAGCACGATGGATTGGCAACCCCACTCCCGAAACTGTGATGTGTGCCACACAACCAGTCAGGGAGTCAAGAGAAAAAGCCATCCAACCAGCGTACAACATGGCAAACGTGTGAAGACCATTGCAGAACATGCTCGAATAAACAGAGGTGTAAAGAACCAAGCACAGATAAACAACAAAAATTTAATGAAAGAGATTGTCAATTGCAAGAATGTACATCTCAGCACCAAGCTGCTTGCAGTTGATTACCCAGCAGATTTCATTAAATCCATTTCTTGCCAGATCTGTGAGCATATTTTGGCAGATCCAGTGGAAACAACATGCAGACACTTATTTTGCAGAACTTGCATTCTTAAATGTATCAAGGTTATGGGCAGCTATTGCCCCTCCTGTTGGTATCCTTGCTTCCCTACTGATCTGGTAACCCCAGTGAAATCCTTCCTGAACATCCTTGATAGTCTGGGTATAAGATGCCCTGTAAAGGAATGTGATGAAGAGATCTTGCATGGAAAATATGGCCAACACCTCTCCAGCCACAAGGAGATGAAAGACAGAGAGCTCTACAGCCACATAAATAAAGGTGGCCGACCAAGGCAGCATCTCCTGTCTTTGACCAGGAGAGCTCAGAAACATCGTCTGAGAGAACTGAAACGTCAAGTCAAGGCTTTTGCTGAGAAAGAAGAGGGCGGCGATATAAAGGCTGTATGCATGACTTTGTTCCTGCTAGCTTTAAGAGCAAAAAATGAACACAGACAAGCAGATGAATTGGAGGCTATAATGCAAGGGAGGGGATCTGGACTTCACCCTGCTGTCTGCCTGGCAATCCGAGTCAACACGTTTCTCAGCTGTAGCCAATATCATAAAATGTATAGAACGGTAAAAGCTGTCACTGGGAGGCAGATCTTCCAGCCTTTGCATGCTCTTCGCACTGCTGAGAAAGCCCTCCTACCAGGTTATCATCCATTTGAGTGGAAACCTCCCTTGAAAAATGTATCCACTAACACAGAAGTGGGAATTATAGATGGACTATCAGGATTGCCACTTTCAATTGATGACTACCCAGTAGACACAATTGCAAAGAGATTTCGATATGATGCAGCCTTGGTTTGTGCCTTAAAGGACATGGAGGAGGAGATCTTGGAAGGCATGAAAGCAAAAAACCTGGATGACTATTTAAACGGTCCCTTCACTGTGGTGGTAAAAGAGTCCTGTGATGGAATGGGAGATGTCAGTGAGAAGCATGGAAGTGGGCCTGCTGTCCCAGAGAAGGCTGTTCGCTTTTCTTTCACAGTCATGAACATTGCTATAGCATATGGGAATGAAAGCAAGAGGATCTTTGAAGAAGTAAAGCCCAATTCAGAGTTGTGTTGCAAGCCTTTGTGCCTTATGCTGGCTGATGAATCGGATCATGAAACTCTGACAGCAATCCTGAGCCCCCTCATAGCAGAAAGAGAGGCTATGAAAAACAGTGAACTGCTACTTGAAATGGGAGGCATCCTGAGAACATTCAAATTCATCTTTAGGGGTACAGGATATGATGAGAAACTTGTGCGGGAAGTGGAAGGGCTGGAGGCCTCAGGTTCCACTTATATTTGTACCCTGTGTGACGCAACCCGCCTGGAGGCATCCCAGAATTTGGTCTTCCACTCCATAACCAGAAGCCATGCTGAAAATCTGGAGCGATATGAAATATGGAGGTCCAACCCATATCATGAATCTGTTGATGAGCTCCGTGACAGAGTGAAGGGTGTTTCAGCCAAACCTTTTATTGAGACTGTTCCCTCCATAGATGCATTGCACTGCGACATTGGCAATGCAACAGAATTCTACAGGATTTTCCAGATGGAGATCGGTGAAGTTTACAAGAATCCTGATGTGTCTAAAGAGGAGAGGAAGAGGTGGCAGTTGACTCTTGACAAACACCTCAGGAAGAAGATGAAGTTGAAGCCTATGATGAGGATGAGTGGAAATTTTGCTAGGAAGCTCATGTCCAAAGAGACAGTAGAGGCAGTATGTGAATTAATAAAGTGTGAGGAAAGGCATGAAGCCCTAAAAGAACTAATGGATCTTTATCTGAAGATGAAGCCAGTGTGGCGATCTTCATGCCCTGCCAAGGAGTGTCCAGAATTGCTGTGCCAGTATAGCTACAATTCACAGCGTTTTGCTGAGCTCCTATCTACAAAGTTCAAGTACAGATATGAAGGCAAGATTACAAATTATTTCCACAAAACCCTTGCTCATGTTCCTGAAATCATTGAAAGAGATGGGTCAATTGGGGCCTGGGCAAGTGAAGGAAATGAGTCTGGAAACAAACTGTTTAGGAGG?????????????????????????????????????????????????????????????????????????????????????????????????????????????????????????????????ACACAAATCCTGACCGGCCTCCTACTAGCCATGCACTACACTGCAGACACAACTCTAGCCTTCTCTTCCATCGCCCACACATGCCGAGATGTACAATATGGCTGACTAATCCGCAACCTCCATGCAAACGGAGCCTCATTCTTCTTCATCTGCATCTACCTCCATATTGGCCGCGGACTCTACTACGGCTCGTACCTATACAAAGAAACTTGAAACACAGGCATCATCCTCCTACTTACCCTCATAGCAACTGCTTTTGTAGGCTATGTTCTACCATGAGGACAAATGTCTTTCTGAGGAGCCACTGTCATCACCAACCTATTCTCGGCTATCCCATATATTGGCCAAACCCTCGTAGAATGGGCCTGAGGCGGCTTCTCAGTGGACAACCCCACACTAACCCGATTCTTCGCACTACACTTCCTCCTCCCCTTCGTAATCATAGGCCTCACCCTCATCCACCTTACCTTCCTCCACGAATCAGGCTCAAACAACCCACTAGGCATCGTAGCCAACTCCGACAAAATTCCATTCCACCCCTACTACTCCACAAAAGATATCTTAGGGTTCGCATTCATACTCCTTCCATTAACAACCCTCGCCCTATTTTCACCCAACCTACTAGGTGACCCAGAAAACTTCACCCCAGCAAACCCACTAGTCACACCCCCACATATCAAACCAGAATGATACTTCCTATTCGCATATGCTATCCTACGCTCGATCCCCAACAAACTGGGAGGTGTCCTAGCCTTAGCAGCATCCGTACTAATCCTATTCCTAATCCCCCTCCTCCACAAGTCTAAACAGCGCACAATAGCCTTCCGTCCCCTCTCCCAACTCCTATTCTGAGCCCTAGTAGCCAACCTTGCCATCCTAACATGGGTAGGTAGCCAACCAGTAGAACACCCCTTCATTATCATCGGCCAATTAGCTTCCCTCACCTACTTCACCATCCTCCTGATCCTCTTCCCCTCCATCGGGGCCCTAGAAAACAAAATACTCAAC??????---------------------------------------------------------------------------------------------------CTCAGCCTACTTATCCGCGCAGAACTTGGCCAACCCGGAACCCTCCTAGGGGATGACCAAATCTACAACGTAATCGTCACTGCCCACGCCTTCGTAATAATCTTCTTCATAGTAATACCCATCATGATTGGAGGGTTCGGAAACTGACTAGTTCCGCTCATAATCGGTGCCCCCGACATAGCATTTCCCCGTATAAATAACATAAGCTTCTGACTACTACCCCCATCCTTCCTACTGCTACTAGCCTCATCCACAGTAGAAGCAGGGGCTGGTACAGGATGGACTGTATACCCACCACTCGCAGGTAACCTGGCCCATGCCGGCGCCTCAGTAGACCTAGCCATCTTCTCCCTCCACCTAGCAGGAGTCTCCTCTATCCTAGGGGCAATCAACTTTATCACAACTGCCATCAACATGAAACCCCCAGTCCTCTCACAATACCAAACCCCCCTATTT------------------------------------------------------------------------------------------------------------------------------------------------------------------------------------------------------------------------------------------------------------------------------------------------------------------------------------------------------------------------------------------------------------------------------------------------------------------------------------------------------------------------------------------------------------------------------------------------------------------------------------------------------------------------------------------------------------------------------------------------------------------------------------------------------------------------------------------------------------------------------------------------------------------------------------------------------------------------------------------------------------------------------------AAAGACTTAGTCCTAACCTTACCGTTAATTACTGCTAAACATATACATGCAAGTATCTGCGCCCCAGTGTAAATGCCCCAACGCTCTTATTAACTAGACAAAGGGAGCGGGCATCAGGCTCGCCCATT-GC----TGCAGCCCAAGACGCCTTGCTTAGCCACACCCCCACGGGTACTCAGCAGTAATTAGTATTAAGCAATAAGTGAAAACTTGACTTAGTTATAGCAGCACTC-AGGGTTGGTAAATCTTGTGCCAGCCACCGCGGTCACACAAGAGACCCAAATTAACTGTA-ACACGGCGTAAAGAGTGGTACCATGCTATCCTG-ACAACTAAGATCAAAATACAGCTAAGCTGTCATAAGCCCAAGATGTATTTAAAAACACCTCCAAGATGATCTTAGCAGCCCC-GACTAATTAAACTCCACGAAAGCTAGGACACAAACTGGGATTAGATACCCCACTATGCCTAGCCCTAAATCTTGATACCTTCCATCACCAAAGTATCCGCCTGAGAACTACGAGCACAAACGCTTAAAACTCTAAGGACTTGGCGGTGCCCCAGACCCACCTAGAGGAGCCTGTTCTATAATCGATAACCCACGATGCACCCGACCACTCCTTGCC-AAAGCAGCCTATATACCGCCGTCGCCAGCTCACCT-CGCCTGAAAGAACAGCAGTGAGCATAATAGCCCCAAT---CCCGCTAACAAGACAGGTCAAGGTATAGCCTATGGGGTGGAAGAAATGGGCTACATTTTCTAAAATAGATAACCT-CACGGAAAGGGAC-ATGAAAT-TGCCCCTGGAAGGCGGATTTAGCAGTAAAGTGGGACAATAAA--GCCCACTTTAAGCCGGCTCTGAGGTACGTACATACCGCCCGTCACCCTCCTCACAAGCTACGTATAACATATAA-CTAATACC---CTTCCCCGGC--TGAAGATGAGGTAAGTCGTAACAATACGTACATACCGCCCGTCACCCTCCTCACAAGCTACGTATAACATATAA-CTAATACCC---TTCCCCGGC--TGAAGATGAGGTAAGTCGTAACAAGGTAAGTGTACCGGAAGGTGCACTTAGCATAT?????-------------------------------------------------------------------------------------------------------------------------------------------------------------------------------------------------------------------------------------------------------------------------------------------------------------------------------------------------------------------------------------------------------------------------------------CCCCCCCCCCCGGACACCCA--ACTACAACCACCATGTGGCGAATCAAGAGCAATTTAAAGGAGGTACAGCTCCTTT-AAAAAAGAATACAACCTCCCCTAGCGGATAA-CTACCCAACTG---ACCCTA-----GACTGTAGGCCCTCAAGCAGCCATCAACAAAGAATGCGTCAAAGCTCTACCCCAAAAAAA--TTCAAAAACAACAGGACTCCCTTA-TCTATAACGGGCCAACCTATAACAATAGGAGAATCAATGCTAAAATGAGTAATCAGGGA--------CCACCCTCTCAA-GCGCAAGCTTACAT--CACCACATTATTAACAAGCCTCAAACTAATACCCCCAACCCCAAACAAG-CCAAATATTAAACTTGCCCTGTTAGCCCAACTCAGGAGCGCCCA-TTAGAAAGATCCAAATCTGCAAAAGGAACTAGGCAACCTCAAGGCCCGACTGTTTACCAAAAACATAGCCTTCAGCCAGCCAAGTATTGGAGGTGATGCCTGCCCAGTGACACT-CTGTTCAACGGCCGCGGTATCCTAACCGTGCGAAGGTAGCGCAATCAATTGTCCCATAAATCGAGACTTGTATGAATGGCTAAACGAGGTCTTAACTGTCTCTTGCAGACAATCAATGAAATTGATCTTCCTGTGCAAAAGCAGGAATAAACCCATAAGACGAGAAGACCCTGTGGAACTTAAAAATCAGCGGCCACCCCACAC---AACCCAAAACCTACCAGGCCTACG-ACCCCAAGTAAAACACTGGCCCGCATTTTTCGGTTGGGGCGACCTTGGAGAAAAGCAGATCCTCCAAAAACAAGACCA-CACATCCTGACCAAGAACAACCCCTCAACGTACCAACAGCAACCAGACCCAATATAA--TTGATCAATGGACCAAGCTACCCCAGGGATAACAGCGCAATCCCCTCCAAGAGCCCATATCGACAAGGGGGTTT-ACGACCTCGATGTTGGATCAGGACACCCTAATGGTGCAGCCGCTATT?AAGGGTTCGTTTGTTCAACGATTAACAGTCCTACGTGATCTGAGTTCAGACCGGAGCAAT------------------------------------------------------------------------------------------------------------------------------------------------------------------


Megadyptes_antipodes            1001200020111000100-311111110----0210000200000001010101010020011010100200011000010200112000120120002101110102010011112011204011110111013211001101111112002121212010000201101401101111011001010111100111201012101210001010211001110??111101100?1110000GACTTAATGGGCAATAGGCAAGCACTTGAGAAAGATGCCAATGACATGAAAACACAAGACAATAAAGCTCATCAGAACAATCTGAAGCAACTTTGCCGCATCTGTGGAGTTTCATTTAAAACTGATTGTTACAAGAGAACTCATCCAGTGCATGGGCCAGTGGATGATGAAACTCTGTGGCTTCTGAGAAAGAAAGAGAAAAAAGCAACCTCTTGGCCAGATCTTATTGCTAAGGTTTTTAAGATTGATGTGCGAGGGGACATTGATACTATCCATCCCACTCGATTTTGTCACAACTGCTGGAGTATTATCCATAGAAAATTCAGTAATACTCCATGTGAAGTATATTTTCCTAGGAACAGCACGATGGATTGGCAACCCCACTCCCCAAACTGTGATGTGTGCCACACTACCAGTCAGGGAGTCAAGAGAAAAAGCCATCCACCCAGTGTACAACATGGCAAACGTGTGAAGACCATTGCAGAACATGCTCGAATAAAGAGAGGTGTAAAGAACCAAGCACAGATAAACAACAAAAATTTAATGAAAGAGATTGTCAATTGCAAGAATGTACATCTCAGCACCAAGCTGCTTGCAGTTGATTACCCAGCAGATTTCATTAAATCCATCTCTTGCCAGATCTGTGAGCATATTTTGGCAGATCCAGTGGAAACAACATGTAGACACTTGTTTTGCAGAACTTGCATCCTTAAATGTATCAAAGTTATGGGCAGCTATTGCCCCTCCTGCTGGTATCCTTGCTTCCCTACTGATCTGGTAACCCCAGTGAAATCCTTCCTGAACATCCTTGATAGCCTTGGTATAAGATGCCCTGTAAAGGAATGTGATGAAGAGATCTTGCATGGAAAATATGGCCAACACCTCTCCAGCCACAAGGAGATGAAAGATAGAGAGCTCAACAGCCACATAAATAAAGGTGGCCGACCGAGGCAGCATCTCCTGTCTTTGACCAGGAGAGCTCAGAAACATCGTCTGAGAGAACTGAAACGTCAAGTCAAGGCTTTTGCTGAGAAAGAAGAGGGTGGCGATATAAAGGCTGTATGCATGACTTTGTTCCTGCTAGCTTTAAGAGCAAAAAATGAACACAGACAAGCAGATGAATTGGAGGCTATAATGCAAGGGAGGGGATCTGGACTTCACCCTGCTGTCTGCCTGGCAATCCGAGTCAACACGTTTCTCAGCTGTAGCCAGTATCATAAAATGTATAGAACGGTAAAAGCTGTCACTGGGAGGCAGATCTTCCAGCCTTTGCATGCTCTTCGCACTGCTGAGAAAGCCCTCCTACCAGGCTATCATCCATTTGAGTGGAAACCTCCCTTGAAAAATGTATCCACTAACACAGAAGTGGGAATTATAGATGGACTATCAGGATTGCCACTTTCAATTGATGACTACCCAGTAGACACAATTGCAAAGAGATTTCGATATGATGCAGCCTTGGTTTGTGCCTTAAAGGACATGGAGGAGGAGATCTTGGAAGGCATGAAAGCAAAAAACCTGGATGACTATTTAAATGGTCCCTTCACTGTGGTGGTAAAAGAGTCCTGTGATGGAATGGGAGACGTCAGTGAGAAGCATGGAAGTGGGCCTGCTGTCCCAGAGAAGGCTGTTCGCTTTTCTTTCACAGTCATGAACATTGCTATAGCATATGGGAATGAAAGCAAGAGGATCTTTGAAGAAGTAAAGCCCAATTCAGAGTTGTGTTGCAAGCCTTTGTGCCTTATGCTGGCTGATGAATCGGATCATGAAACACTGACAGCAGTCCTGAGCCCCCTCATAGCAGAAAGAGAGGCTATGAAAAACAGTGAACTGCTACTTGAAATGGGAGGCATCCTGAGAACATTCAAATTCATCTTTAGGGGTACAGGATATGATGAGAAACTTGTGCGGGAAGTGGAAGGGCTGGAGGCCTCAGGTTCCACTTATATTTGTACCCTGTGTGACGCAACCCGCCTGGAGGCGTCCCAGAATTTGGTCTTCCACTCCATAACAAGAAGCCATGCTGAAAATCTGGAGCGATACGAAATATGGAGGTCCAACCCATATCACGAATCTGTTGATGAGCTCCGTGACAGAGTGAAGGGTGTTTCAGCCAAACCTTTTATTGAGACCGTTCCCTCCATAGATGCTTTGCACTGTGACATTGGCAATGCAACAGAATTCTACAGGATTTTCCAGATGGAGATCGGTGAAGTTTACAAGAATCCCGATGTGTCTAAAGAGGAGAGGAAGAGGTTGCAGTTGACTCTTGACAAACACCTCAGGAAGAAGATGAACTTGAAGCCTATGATGAGGATGAGTGGAAATTTTGCTAGGAAGCTTATGTCCAAAGAGACAGTAGAGGCAGTATGTGAATTAATAAAGTGTGAGGAAAGGCATGAAGCCCTAAAAGAACTAATGGATCTTTATCTGAAGATGAAGCCAGTGTGGCGATCTTCATGCCCTGCCAAGGAGTGTCCAGAATTGCTGTGCCAGTATAGCTACAATTCACAGCGTTTTGCTGAGCTCCTATCTACAAAGTTCAAGTACAGATATGAAGGCAAGATTACAAATTATTTCCACAAAACCCTTGCTCATGTTCCTGAAATCATTGAAAGAGATGGGTCAATTGGGGCCTGGGCAAGTGAAGGAAATGAGTCTGGAAACAAACTGTTTAGGAGG?????????????????????????????????????????????????????????????????????????????????????????????????????????????????????????????????ACACAAATTCTAACTGGCCTCCTACTGGCCGCCCACTACACTGCAGACACAACCCTAGCCTTCTCCTCCGTTGCCCACACATGCCGAAACGTACAGTACGGCTGACTAATCCGCAACCTACATGCAAACGGGGCCTCATTCTTCTTCATCTGCATCTACCTCCACATTGGCCGCGGACTCTACTACGGCTCCTACCTGTACAAAGAAACCTGAAACACAGGCATCATCCTCCTGCTTACCCTCATAGCAACCGCCTTCGTAGGCTATGTCCTGCCATGGGGCCAAATATCCTTCTGAGGGGCTACAGTCATCACCAACCTATTCTCAGCCATCCCCTATATCGGCCAAACTCTCGTAGAATGAGCCTGAGGCGGCTTCTCAGTAGACAACCCCACACTAACCCGATTCTTCACACTACACTTCCTTCTCCCCTTCATAATTGCAGGCCTCACCCTAATCCACCTCACCTTCCTTCACGAATCAGGCTCAAACAACCCACTAGGCATCGTAGCCAACTCTGACAAAATCCCATTCCACCCCTACTACTCCACAAAAGACATCCTAGGATTTATTCTCCTACTCCTTCCACTGGCAGCCCTCGCCCTATCCTCACCCAACCTGCTAGGGGACCCAGAAAATTTCACCCCAGCAAACCCCCTAGTCACACCCCCACATATCAAACCAGAATGATACTTCCTATTTGCATACGCCATCCTACGCTCAATCCCCAACAAGCTGGGGGGAGTCCTAGCCCTAGCAGCATCCGTACTAGTCCTATTCCTAATCCCCCTCCTCCACAAATCCAAGCAACGTACAATAACCTTCCGCCCCCTCTCCCAACTTCTATTCTGAACCCTAGTGGCCAACCTCACCATCCTAACATGAATCGGCAGCCAACCAGTAGAGCACCCCTTCATCATCATCGGCCAGCTAGCCTCCCTCACCTACTTCACCATCCTCCTAATCCTCTTCCCCCTTATCGGGGCCCTAGAAAACAAAATACTCAGC??????---------------------------------------------------------------------------------------------------CTCAGCCTACTCATCCGCGCAGAGCTCGGTCAACCCGGAGCCCTTCTAGGAGACGACCAAATCTACAATGTAGTCGTCACCGCTCATGCTTTCGTAATAATCTTCTTCATAGTTATACCCATCATGATCGGAGGATTCGGAAATTGATTAGTCCCCCTTATAATTGGCGCTCCCGACATAGCATTCCCCCGCATAAATAACATAAGCTTCTGACTACTACCCCCCTCCTTCCTACTCCTACTAGCCTCCTCCACAGTAGAAGCAGGAGCTGGCACAGGATGAACCGTATACCCACCACTAGCAGGCAACCTAGCCCACGCCGGTGCGTCAGTGGACTTGGCTATTTTCTCACTTCACCTAGCAGGAGTCTCCTCCATCCTAGGGGCAATTAACTTCATCACCACCGCCATCAACATAAAACCCCCAGCCCTCTCACAGTACCAAACCCCCCTATTC-------------------------------------------------------------------------------------------------------------------------------------------------------------------------------------------------------------------------------------------------------------------------------------------------------------------------------------------------------------------------------------------------------------------------------------------------------------------------------------------------------------------------------------------------------------------------------------------------------------------------------------------------------------------------------------------------------------------------------------------------------------------------------------------------------------------------------------------------------------------------------------------------------------------------------------------------------------------------------------------------------------------------------------------------------------------------------------------------------------------------------------------------------------------------------------------------------------------------------------------------------------------------------------------------------------------CACAAGAGACCCAAATTAACTGTA-CTACGGCGTAAAGAGTGGTACCATGCTATCCTA-ACAACTAAGATCAAAGTGCAGCTAAGCCGTCATAAGCCCAAGATGCATCTAAAAACACCCTCAAAACGATCTTAGCACTTCC-GACTGATTAAATCCCACGAAAGCTAGGGTACAAACTGGGATTAGATACCCCACTATGCCTAGCCCTAAATCTTGATACTCTCTACCACTAAAGTATCCGCCCGAGAACTACGAGCACAAACGCTTAAAACTCTAAGGACTTGGCGGTGCCCCAGATCCACCTAGAGGAGCCTGTTCTGTAATCGATAACCCACGATACACCCAACCTCCCCTTGCCTAAAACAGCTTATATACCGCCGTCGCCAGCCCACCT-CCCCTGAGAGCCCAACAGTGGACATAATAGCCCCAC----CCCGCTAGCAAGACAGGTCAAGGTATAGCCTATGGGGTGGAAGAAATGGGCTACATTTTCTAAGATAGACAACTTTCACGGAAAGGGAC-ATGAAAT-CGTCCCCAGAAGGCGGATTTAGCAGTAAAGAGGGATAATAGA--GCCCTCTTTAAACCGGCCCTGAGGCACGTACATACCGCCCGTCACCCTCCTCACAAGCTATACGCA-CACATAA-CTAATTCCA--ACCCATCAGC--TGAAGACGAGGTAAGTCGTAACAACACGTACATACCGCCCGTCACCCTCCTCACAAGCTATACGCA-CACATAA-CTAATTCCA--ACCCATCAGC--TGAAGACGAGGTAAGTCGTAACAA--------------------------------?????-------------------------------------------------------------------------------------------------------------------------------------------------------------------------------------------------------------------------------------------------------------------------------------------------------------------------------------------------------------------------------------------TGCCTGTGAGACGAATCTAAGTTCTCTCTTAAT----------TTTCCTTCCCGGACA------ATCTTAACCACCATGTGATAAATCAAGAGCAATTTAAAGGAGGTACAGCTCCTTT-AAAAAAGAATACAATCTCCCCTAGCGGATAA-CTATCCAAGCA---CCCCCA-----AACTGTAGGCCCTCAAGCAGCCACCAACAGAGAATGCGTCAAAGCTCTCCCCCAAAAAAAGATTAAAAAACAGCAGGACTCCCTTAATCTATAACAGGCTAACCTATAACAATAGGAGAATCAATGCTAAAATGAGTAATCGGGGG--------TCACCCTCCAAA-GCGCAAACTTACAT-TCCCTACATTATTAACAGACCCTAAACTAATACTCCTAACCC--AACAAG-CCAAGTATTAAATTCACTCTGTTAGCCCAACCCAGGAGCGCCCA-TTAGAAAGATTCAAATCTGCAAAAGGAACTAGGCAATCCCAAGGCCCGACTGTTTACCAAAAACATAGCCTTCAGCCAACCAAGTATTGGAGGTGATGCCTGCCCAGTGACACC-CAGTTTAACGGCCGCGGTATCCTAACCGTGCGAAGGTAGCGCAATCAATTGTCCCATAAATCGAGACTTGTATGAATGGCTAAACGAGGTCTTAACTGTCTCTTGCAGACAATCAATGAAATTGATCTCCCTGTGCAAAAGCAGGAATAAACCCATAAGACGAGAAGACCCTGTGGAACTTAAAAATCAGCGACCACTACACAC---AACCCAAAACCTACTAGGCCCATG--ACCCTCACAGAACACTGGTCCGCATTTTTCGGTTGGGGCGACCTTGGAGAAAAACAAATCCTCCAAAAACAAGATCAATAAATCTTAACCAAGAACAACTCCTCAACGTACTAACAGTAACCAGACCCAATATAA--TTGACCAATGGACCAAGCTACCCCAGGGATAACAGCGCAATCCCCTCCGAGAGCCCATAT--ACAAGGGGGTTT-ACGACCTCGATGTTGGATCAGGACATCCTAATGGTGCAGCCGCTATT-AAGGGTTCGTTTGTTCAACGATTAACAGTCCTACGTGATCTGAGTTCAGACCGGAGCAATCCAGGTCGGTTTCTATCTAT----------------------------------------------------------------------------------------------------------------------------------------------


Eudyptes_chrysocome             1001201110111-02100-211111111121020000000000000010100001110100220111002120110000102??11200012012?00310121010?0?10111120?120?0?1110111013211001101111112002121212010000201101401101111011001010111100111201012101210?????????????????11110110??11100?0??????????????????????????????????????????????????????????????????????????????????????????????????????????????????????????????????????????????????????????????????????????????????????????????????????????????????????????????????????????????????????????????????????????????????????????????????????????????????????????????????????????????????????????????????????????????????????????????????????????????????????????????????????????????????????????????????????????????????????????????????????????????????????????????????????????????????????????????????????????????????????????????????????????????????????????????????????????????????????????????????????????????????????????????????????????????????????????????????????????????????????????????????????????????????????????????????????????????????????????????????????????????????????????????????????????????????????????????????????????????????????????????????????????????????????????????????????????????????????????????????????????????????????????????????????????????????????????????????????????????????????????????????????????????????????????????????????????????????????????????????????????????????????????????????????????????????????????????????????????????????????????????????????????????????????????????????????????????????????????????????????????????????????????????????????????????????????????????????????????????????????????????????????????????????????????????????????????????????????????????????????????????????????????????????????????????????????????????????????????????????????????????????????????????????????????????????????????????????????????????????????????????????????????????????????????????????????????????????????????????????????????????????????????????????????????????????????????????????????????????????????????????????????????????????????????????????????????????????????????????????????????????????????????????????????????????????????????????????????????????????????????????????????????????????????????????????????????????????????????????????????????????????????????????????????????????????????????????????????????????????????????????????????????????????????????????????????????????????????????????????????????????????????????????????????????????????????????????????????????????????????????????????????????????????????????????????????????????????????????????????????????????????????????????????????????????????????????????????????????????????????????????????????????????????????????????????????????????????????????????????????????????????????????????????????????????????????????????????????????????????????????????????????????????????????????????????????????????????????????????????????????????????????????????????????????????????????????????????????????????????????????????????????????????????????????????????????????????????????????????????????????????????????????????????????????????????????????????????????????????????????????????????????????????????????????????????????????????????????????????????????????????????????????????????????????????????????????????????????????????????????????????????????????????????????????????????GGTCAGATATCCTTCTGAGGAGCCACAGTCATCACCAACCTATTCTCAGCCATCCCCTACATCGGCCAAACCCTCGTAGAGTGGGCCTGAGGCGGCTTCTCAGTAGACAACCCCACACTAACCCGATTCTTCACACTACACTTCCTTCTCCCCTTCATAATCGCAGGCCTCACCTTAATCCACCTCACCTTCCTCCACGAATCAGGCTCAAACAACCCTCTAGGCATCGTAGCCAACTCCGACAAAATCCCATTCCACCCCTACTACTCTACAAAAGACATCCTAGGATTTATCCTCCTACTCTTTCCACTAACAGCCCTTGCCCTATTCTCACCCAACCTGCTAGGAGACCCAGAAAACTTCACCCCAGCAAACCCCCTAGTCACACCCCCACATATCAAACCAGAATGGTACTTCCTATTTGCATACGCTATCCTACGCTCAATCCCCAACAAACTGGGAGGAGTCCTAGCCCTAGCAGCATCAGTACTAATCCTGTTCCTAATCCCCCTCCTCCACAAATCCAAGCAGCGCACAATAACCTTCCGCCCCCTCTCCCAACTTCTATTCTGAACCCTAGTGGCCAACCTCACCATCCTAACATGAATCGGCAGCCAGCCAGTAGAGCACCCCTTCATCATCATCGGCCAACTAGCCTCCCTCACCTA???????????????????????????????????????????????????????????????????---------------------------------------------------------------------------------------------------CTCAGCCTACTCATCCGCGCAGAGCTCGGCCAACCCGGAACCCTTCTAGGGGACGACCAAATCTACAACGTAATCGTCACCGCCCATGCTTTCGTAATAATCTTCTTCATAGTAATACCCATCATCATCGGAGGATTCGGAAACTGATTAGTCCCCCTTATAATCGGCGCCCCAGACATAGCATTCCCCCGCATGAATAACATAAGCTTCTGACTACTCCCCCCTTCCTTCCTACTCCTACTAGCCTCCTCCACAGTAGAGGCAGGAGCTGGCACAGGATGAACTGTATATCCACCACTAGCAGGCAACCTAGCCCATGCCGGAGCATCTGTAGACTTAGCTATTTTCTCACTCCACCTAGCAGGGGTCTCCTCCATTCTAGGAGCAATTAACTTCATCACCACCGCCATCAACATAAAACCCCCAGCCCTCTCACAGTACCAAACCCCTCTATTC------------------------------------------------------------------------------------------------------------------------------------------------------------------------------------------------------------------------------------------------------------------------------------------------------------------------------------------------------------------------------------------------------------------------------------------------------------------------------------------------------------------------------------------------------------------------------------------------------------------------------------------------------------------------------------------------------------------------------------------------------------------------------------------------------------------------------------------------------------------------------------------------------------------------------------------------------------------------------------------------------------------------------------?????????????????????????????????????????????????????????????????????????????????????????????????????????????????????????????????????????????????????????????????????????????????????????????????????????????????????????????????????????????????????????????????????????????????????????????????????????????????????????????????????????????????????????????????????????????????????????????????????????????????????????????????????????????????????????????????????????????????????????????????????????????????????????????????????????????????????????????????????????????????????????????????????????????????????????????????????????????????????????????????????????????????????????????????????????????????????????????????????????????????????????????????????????????????????????????????????????????????????????????????????????????????????????????????????????????????????????????????????????????????????????????????????????????????????????????????????????????????????????????????????????????????????????????????????????????????????????????????????????????????????????????????????????????????????????????????????????????????????????????????????????????????????????????????????????????????????????????????????????????????????????????????????????????????????????????????????????????????????????????????????????????????????????????????????????????????????????????????????????????????????????????????????????????????????????????????????????????????????????????????????????????????????????????????????????????????????????????????????????????????????????????????????????????????????????????????????????????????????????????????????????????????????????????????????????????????????????????????????????????????????????????????????????????????????????????????????????????????????????????????????????????????????????????????????????????????????????????????????????????????????????????????????????????????????????????????????????????????????????????????????????????????????????????????????????????????????????????????????????????????????????????????????????????????????????????????????????????????????????????????????????????????????????????????????????????????????????????????????????????????????????????????????????????????????????????????????????????????????????????????????????????????????????????????????????????????????????????????????????????????????????????????????????????????????????????????????????????????????????????????????????????????????????????????????????????????????????????????????????????????????????????????????????????????????????????????????????????????????????????????????????????????????????????????????????????????????????????????????????????????????????????????????????????????????????????????????????????????????????????????????????????????????????????????????????????????


Eudyptes_chrysolophus           1001201210111002100-211111111122100000000000000011100001110100220111002120110000102001120001201200031012101020110111120[01]12040111101110132110011011111120021212120100002011014011011110110010101111001112010121012100011100000111001?11110110011110000GACTTAATGCGCAATAGGCAAGCACTTGAGAAAGATGCCAATGACATGAAAACACAAGACAATAAAGCTCATCAGAACAATCTGAAGCAACTTTGCCGCATCTGTGGAGTTTCATTTAAAACTGATTGTTACAAGAGAACTCATCCAGTGCATGGGCCAGTGGATGATGAAACTCTGTGGCTTCTGAGAAAGAAAGAGAAAAAAGCAACCTCTTGGCCAGATCTTATTGCTAAGGTTTTTAAGATTGATGTGCGAGGGGACATTGATACTATCCATCCCACTCGATTTTGTCACAACTGCTGGAGTATTATCCATAGAAAATTCAGTAATACTCCATGTGAAGTATATTTTCCTAGGAACAGCACGATGGATTGGCAACCCCACTCCCCAAACTGTGATGTGTGCCACACTACCAGTCAGGGAGTCAAGAGAAAAAGCCATCCACCCAGTGTACAACATGGCAAACGTGTGAAGACCATTGCAGAACATGCTCGAATAAAGAGAGGTGTAAAGAACCAAGCACAGATAAACAACAAAAATTTAATGAAAGAGATTGTCAATTGCAAGAATGTACATCTCAGCACCAAGCTGCTTGCAGTTGATTACCCAGCAGATTTCATTAAATCCATCTCTTGCCAGATCTGTGAGCATATTTTGGCAGATCCAGTGGAAACAACATGTAGACACTTGTTTTGCAGAACTTGCATCCTTAAATGTATCAAAGTTATGGGCAGCTATTGCCCCTCCTGCTGGTATCCTTGCTTCCCTACTGATCTGGTAACCCCAGTGAAATCCTTCCTGAACATCCTTGATAGCCTTGGTATAAGATGCCCTGTAAAGGAATGTGATGAAGAGATCTTGCATGGAAAATATGGCCAACACCTCTCCAGCCACAAGGAGATGAAAGATAGAGAGCTCTACAGCCACATAAATAAAGGTGGCCGACCGAGGCAGCATCTCCTGTCTTTGACCAGGAGAGCTCAGAAACATCGTCTGAGAGAACTGAAACGTCAAGTCAAGGCTTTTGCTGAGAAAGAAGAGGGTGGCGATATAAAGGCTGTATGCATGACTTTGTTCCTGCTAGCTTTAAGAGCAAAAAATGAACACAGACAAGCAGATGAATTGGAGGCTATAATGCAAGGGAGGGGATCTGGACTTCACCCTGCTGTCTGCCTGGCAATCCGAGTCAACACGTTTCTCAGCTGTAGCCAGTATCATAAAATGTATAGAACGGTAAAAGCTGTCACTGGGAGGCAGATCTTCCAGCCTTTGCATGCTCTTCGCACTGCTGAGAAAGCCCTCCTACCAGGCTATCATCCATTTGAGTGGAAACCTCCCTTGAAAAATGTATCCACTAACACAGAAGTGGGAATTATAGATGGACTATCAGGATTGCCACTTTCAATTGATGACTACCCAGTAGACACAATTGCAAAGAGATTTCGATATGATGCAGCCTTGGTTTGTGCCTTAAAGGACATGGAGGAGGAGATCTTGGAAGGCATGAAAGCAAAAAACCTGGATGACTATTTAAATGGTCCCTTCACTGTGGTGGTAAAAGAGTCCTGTGATGGAATGGGAGACGTCAGTGAGAAGCATGGAAGTGGGCCTGCTGTCCCAGAGAAGGCTGTTCGCTTTTCTTTCACAGTCATGAACATTGCTATAGCATATGGGAATGAAAGCAAGAGGATCTTTGAAGAAGTAAAGCCCAATTCAGAGTTGTGTTGCAAGCCTTTGTGCCTTATGCTGGCTGATGAATCGGATCATGAAACACTGACAGCAGTCCTGAGCCCCCTCATAGCAGAAAGAGAGGCTATGAAAAACAGTGAACTGCTACTTGAAATGGGAGGCATCCTGAGAACATTCAAATTCATCTTTAGGGGTACAGGATATGATGAGAAACTTGTGCGGGAAGTGGAAGGGCTGGAGGCCTCAGGTTCCACTTATATTTGTACCCTGTGTGACGCAACCCGCCTGGAGGCGTCCCAGAATTTGGTCTTCCACTCCATAACAAGAAGCCATGCTGAAAATCTGGAGCGATATGAAATATGGAGGTCCAACCCATATCACGAATCTGTTGATGAGCTCCGTGACAGAGTGAAGGGTGTTTCAGCCAAACCTTTTATTGAGACCGTTCCCTCCATAGATGCGTTGCACTGTGACATTGGCAATGCAACAGAATTCTACAGGATTTTCCAGATGGAGATCGGTGAAGTTTACAAGAATCCCGATGTGTCTAAAGAGGAGAGGAAGAGGTTGCAGTTGACTCTTGACAAACACCTCAGGAAGAAGATGAACTTGAAGCCTATGATGAGGATGAGTGGAAATTTTGCTAGGAAGCTCATGTCCAAAGAGACAGTAGAGGCAGTATGTGAATTAATAAAGTGTGAGGAAAGGCATGAAGCCCTAAAAGAACTAATGGATCTTTATCTGAAGATGAAGCCAGTGTGGCGATCTTCATGCCCTGCCAAGGAGTGTCCAGAATTGCTGTGCCAGTATAGCTACAATTCACAGCGTTTTGCTGAGCTCCTATCTACAAAGTTCAAGTACAGATATGAAGGCAAGATTACAAATTATTTCCACAAAACCCTTGCTCATGTTCCTGAAATCATTGAAAGAGATGGGTCAATTGGGGCCTGGGCAAGTGAAGGAAATGAGTCTGGAAACAAACTGTTTAGGAGGATGGCCCCCAACCTCCGAAAATCCCACCCCCTCCTAAAAACAATCAATAACTCCCTAATCGACCTACCCACTCCATCAAACATCTCCGCCTGATGAAACTTCGGATCTCTTCTGGGCATCTGCCTGGCCACACAAATCCTAACCGGCCTCTTACTGGCTGCCCACTACACCGCAGACACCACTCTAGCTTTCTCCTCCGTCGCCCATACATGCCGAAACGTACAATATGGCTGATTAATCCGCAATCTACACGCAAATGGAGCCTCATTCTTCTTCATCTGCATCTACCTTCACATCGGCCGCGGACTCTACTACGGCTCCTACCTGTACAAAGAAACCTGAAATACAGGCATTATCCTCCTGCTCACCCTCATAGCAACCGCCTTCGTAGGCTATGTCCTACCATGGGGCCAAATATCCTTCTGAGGGGCCACAGTCATCACCAACCTATTCTCAGCCATCCCCTATATCGGCCAAACCCTCGTAGAATGGGCCTGAGGCGGCTTCTCAGTAGACAACCCCACACTAACCCGATTCTTCACACTACACTTCCTTCTCCCCTTCATAATCGCAGGCCTCACCCTAATCCACCTCACCTTCCTCCACGAGTCAGGCTCAAACAACCCACTAGGCATCGTAGCCAACTCCGACAAAATCCCATTCCACCCCTACTACTCCACAAAAGATATCCTAGGATTTATCCTCCTACTCCTTCCACTAACAGCCCTTGCCCTATTCTCACCCAACTTGCTAGGAGACCCAGAAAACTTCACCCCAGCAAACCCCCTAGTCACACCCCCACATATCAAACCAGAATGATACTTCCTATTTGCATACGCTATCCTACGCTCAATCCCCAACAAACTGGGGGGAGTCCTAGCCCTAGCAGCCTCAGTACTGATCCTATTCCTAATCCCCCTCCTCCACAAGTCCAAACAGCGTACAATAACCTTCCGTCCCCTCTCCCAGCTCCTATTCTGAACCTTAGTAGCCAACCTCACCATCCTAACATGGATCGGCAGCCAACCAGTAGAACACCCCTTCATCATCATCGGCCAACTAGCTTCCCTCACCTACTTCACCATCCTCCTAATCCTCTTCCCCCTCATCGGGACTCTAGAAAACAAGATACTTAAC??????---------------------------------------------------------------------------------------------------CTTAGCCTACTCATCCGTGCAGAGCTCGGCCAACCTGGAACTCTCCTAGGAGACGACCAAATCTACAACGTAATCGTCACCGCCCATGCTTTCGTAATAATCTTCTTCATAGTAATACCCATTATGATCGGAGGATTCGGAAACTGACTAGTCCCCCTTATAATTGGCTCCCCCGACATAGCATTCCCCCGCATGAATAACATAAGCTTCTGACTACTCCCCCCTTCCTTCCTACTCCTACTAGCCTCCTCCACAGTAGAAGCAGGAGCTGGCACAGGATGAACTGTATACCCACCACTAGCAGGCAACCTAGCCCATGCCGGGGCATCTGTAGACTTAGCCATTTTCTCACTCCACCTAGCAGGAGTCTCCTCCATTCTTGGAGCAATTAACTTCATCACCACCGCCATCAACATAAAACCCCCAGCCCTCTCACAGTACCAAACCCCTCTATTC-------------------------------------------------------------------------------------------------------------------------------------------------------------------------------------------------------------------------------------------------------------------------------------------------------------------------------------------------------------------------------------------------------------------------------------------------------------------------------------------------------------------------------------------------------------------------------------------------------------------------------------------------------------------------------------------------------------------------------------------------------------------------------------------------------------------------------------------------------------------------------------------------------------------------------------------------------------------------------------------------------------------------------------------------------------------------------------------------------------------------------------------------------------------------------------------------------------------------------------------------------------------------------------------------------------------CACAAGAGACCCAAATTAACTGTA-ATACGGCGTAAAGAGTGGTACCATGCTATCCTA-ACAACTAAGATCAAAGTGCAACTAAGCCGTCATAAGCCCAAGATGCATCTAAAAACACCCTCAAGACGATCTTAGCACTTCC-GACTGATTAAATCCCACGAAAGCTAGGGCACAAACTGGGATTAGATACCCCACTATGCCTAGCCCTAAATCTTGATACTCTCTCCCACTAAAGTATCCGCCCGAGAACTACGAGCACAAACGCTTAAAACTCTAAGGACTTGGCGGTGCCCCAGATCCACCTAGAGGAGCCTGTTCTGTAATCGATAACCCACGATACACCCAACCCCCCCTTGCC-AAAACAGCCTATATACCGCCGTCGCCAGCCCACCT-CCCCTGAGAGTCCAACAGTGAGCGAAATAGCCCCAC----CCCGCTAGCAAGACAGGTCAAGGTATAGCCTATGGGGCGGAAGAAATGGGCTACATTTTCTAAGATAGACAACTT-CACGGAAAGGGAC-ATGAAAC-CATCCCCAGAAGGCGGATTTAGCAGTAAAGTGGGATAATAAA--GCCCCCTTTAAACCGGCCCTGAGGCACGTACATACCGCCCGTCACCCTCCTCACAAGCTACATACA-TACGTAA-CTAACTCCC--ACTCACCAGC--TGAAGACGAGGTAAGTCGTAACAACACGTACATACCGCCCGTCACCCTCCTCACAAGCTACATACA-TACGTAA-CTAACTCCC--ACTCACCAGC--TGAAGACGAGGTAAGTCGTAACAA--------------------------------?????--------------------------------------------------------------------------------------------------------------------------------------------------------------------------------------------------------------------------------------------------------------------------------------------------------------------------------------------------------------------------------------------GCCTGTGAAACGAATCTAAGTTCCCTCTTAAT----------TTTCCCTCCCGGACG------ATCTTAGCCACCATGTGACAAATCAAGAGTAATTTAAAGGAGGTACAGCTCCTTT-AAAAAAGAATACAATCTTCCCTAGCGGATAA-CTACCCAA-CA----CCCCA-----GACTGTAGGCCCTCAAGCAGCCACCAACAGAGAGTGCGTCAAAGCTCCACCCCCAAAAA---TCCAAAAACAACAGGACTCCCTTA-TCTATAACAGGCCAACCTATGACAATAGGAGGATCAATGCTAAAATGAGTAATCGGGGG--------TCACCCTCCAAA-GCGCAAGCTTACAT-TCCTCACATTATTAACAGACCCTAAACTAATACCCCTAACCC--AACAAG-CCAAGTATTAAATTC--TCTGTTAACCCAACCCAGGAGCGCCCA-TTAGAAAGATTCAAATCTGCAAAAGGAACTAGGCAATCCCAAGGCCCGACTGTTTACCAAAAACATAGCCTTCAGCCAACCAAGTATTGAAGGTGATGCCTGCCCAGTGACACC-CAGTTTAACGGCCGCGGTATCCTAACCGTGCGAAGGTAGCGCAATCAATTGTCCCATAAATCGAGACTTGTATTAATGGCTAAACGAGGTCTTAACTGTCTCTTGCAGACAATCAATGAAATTGATCTTCCTGTGCAAAAGCAGGAATAAACCCATAAGACGAGAAGACCCTGTGGAACTTAAAAATCAGCGACCACTAC?CGC---AACCCGAAACCTACTAGGCCCACG--ACCC-CATAAAACACTGGTCCGCATTTTTCGGTTGGGGCGACCTTGGAGAAAAACAAATCCTCCAAAAACAAGATCAATAAATCTTGACCAAGAACAACCCCTCAACGTGCTAACAGCAACCAGACCCAATATAA--TTGATCAATGGACCAAGCTACCCCAGGGATAACAGCGCAATCCCCTCCGAGAGCCCGTATCGACAAGGGGGTTT-ACGACCTCGATGTTGGATCAGGACATCCTAATGGTGCAGCCGCTATT-AAGGGTTCGTTTGTTCAACGATTAACAGTCCTACGTGATCTGAGTTCAGACCGGAGCAAT------------------------------------------------------------------------------------------------------------------------------------------------------------------


Eudyptes_filholi                1001201210111-02100-211111111121020000000000000010100001110100220111002120110000102??11200012012?00310121010?0?10111120?120?0?111011101321100110111111200212121201000020110140110111101100101011110011120101?101210?????????????????11110110??11100?0??????????????????????????????????????????????????????????????????????????????????????????????????????????????????????????????????????????????????????????????????????????????????????????????????????????????????????????????????????????????????????????????????????????????????????????????????????????????????????????????????????????????????????????????????????????????????????????????????????????????????????????????????????????????????????????????????????????????????????????????????????????????????????????????????????????????????????????????????????????????????????????????????????????????????????????????????????????????????????????????????????????????????????????????????????????????????????????????????????????????????????????????????????????????????????????????????????????????????????????????????????????????????????????????????????????????????????????????????????????????????????????????????????????????????????????????????????????????????????????????????????????????????????????????????????????????????????????????????????????????????????????????????????????????????????????????????????????????????????????????????????????????????????????????????????????????????????????????????????????????????????????????????????????????????????????????????????????????????????????????????????????????????????????????????????????????????????????????????????????????????????????????????????????????????????????????????????????????????????????????????????????????????????????????????????????????????????????????????????????????????????????????????????????????????????????????????????????????????????????????????????????????????????????????????????????????????????????????????????????????????????????????????????????????????????????????????????????????????????????????????????????????????????????????????????????????????????????????????????????????????????????????????????????????????????????????????????????????????????????????????????????????????????????????????????????????????????????????????????????????????????????????????????????????????????????????????????????????????????????????????????????????????????????????????????????????????????????????????????????????????????????????????????????????????????????????????????????????????????????????????????????????????????????????????????????????????????????????????????????????????????????????????????????????????????????????????????????????????????????????????????????????????????????????????????????????????????????????????????????????????????????????????????????????????????????????????????????????????????????????????????????????????????????????????????????????????????????????????????????????????????????????????????????????????????????????????????????????????????????????????????????????????????????????????????????????????????????????????????????????????????????????????????????????????????????????????????????????????????????????????????????????????????????????????????????????????????????????????????????????????????????????????????????????????????????????????????????????????????????????????????????????????????????????????????????????????GGTCAGATATCCTTCTGAGGAGCCACAGTCATCACCAACCTATTCTCAGCCATCCCCTACATCGGCCAAACCCTCGTAGAGTGGGCCTGAGGCGGCTTCTCAGTAGACAACCCCACACTAACCCGATTCTTCACACTACACTTCCTTCTCCCCTTCATAATCGCAGGCCTCACCTTAATCCACCTCACCTTCCTCCACGAATCAGGCTCAAACAACCCTCTAGGCATCGTAGCCAACTCCGACAAAATCCCATTCCACCCCTACTACTCTACAAAAGACATCCTAGGATTTATCCTCCTACTCTTTCCACTAACAGCCCTTGCCCTATTCTCACCCAACTTGCTAGGAGACCCAGAAAACTTCACCCCAGCAAACCCCCTAGTCACACCCCCACATATCAAACCAGAATGGTACTTCCTATTTGCATACGCTATCCTACGCTCAATCCCCAACAAACTGGGAGGAGTCCTAGCCCTAGCAGCATCAGTACTAATCCTGTTCCTAATCCCCCTCCTCCACAAATCCAAGCAGCGCACAATAACCTTCCGCCCCCTCTCCCAACTTCTATTCTGAACCCTAGTAGCCAACCTCACCATCCTAACATGAATCGGCAGCCAGCCAGTAGAGCACCCCTTCATCATCATCGGCCAACTAGCCTCCCTCACCTA???????????????????????????????????????????????????????????????????--------------------------------------------------------------------------------------------------------------------------------------------------------------------------------CACCGCCCATGCTTTCGTAATAATCTTCTTCATAGTAATACCCATCATGATCGGAGGATTCGGAAACTGACTAGTCCCCCTTATAATCGGCGCCCCCGACATAGCATTCCCCCGCATGAATAACATAAGCTTCTGACTACTCCCCCCTTCCTTCCTACTCCTACTAGCCTCCTCCACAGTAGAAGCAGGAGCTGGCACAGGATGAACTGTATATCCACCACTAGCAGGCAACCTAGCCCATGCCGGAGCATCTGTAGACTTAGCTATTTTCTCACTCCACCTAGCAGGAGTCTCCTCCATTCTAGGAGCAATTAACTTCATCACCACCGCCATCAACATAAAACCCCCAGCCCTCTCACAGTACCAAACCCCTCTATTCGTATGATCCGTCCTTATCACAGCCGTCCTCCTACTACTCTCACTCCCCGTACTCGCTGCAGGCATCACCATGCTACTAACAGACCGAAACTTAAACACCACCTTCTTCGACCCCGCCGGAGGAGGTGACCCAATCCTATACCAACACCTCTTTT--------------------------------------------------------------------------------------------------------------------------------------------------------------------------------------------------------------------------------------------------------------------------------------------------------------------------------------------------------------------------------------------------------------------------------------------------------------------------------------------------------------------------------------------------------------------------------------------------------------------------------------------------------------------------------------------------------------------------------------------------------------------------------------------------------------------------------------------------------------------------?????????????????????????????????????????????????????????????????????????????????????????????????????????????????????????????????????????????????????????????????????????????????????????????????????????????????????????????????????????????????????????????????????????????????????????????????????????????????????????????????????????????????????????????????????????????????????????????????????????????????????????????????????????????????????????????????????????????????????????????????????????????????????????????????????????????????????????????????????????????????????????????????????????????????????????????????????????????????????????????????????????????????????????????????????????????????????????????????????????????????????????????????????????????????????????????????????????????????????????????????????????????????????????????????????????????????????????????????????????????????????????????????????????????????????????????????????????????????????????????????????????????????????????????????????????????????????????????????????????????????????????????????????????????????????????????????????????????????????????????????????????????????????????????????????????????????????????????????????????????????????????????????????????????????????????????????????????????????????????????????????????????????????????????????????????????????????????????????????????????????????????????????????????????????????????????????????????????????????????????????????????????????????????????????????????????????????????????????????????????????????????????????????????????????????????????????????????????????????????????????????????????????????????????????????????????????????????????????????????????????????????????????????????????????????????????????????????????????????????????????????????????????????????????????????????????????????????????????????????????????????????????????????????????????????????????????????????????????????????????????????????????????????????????????????????????????????????????????????????????????????????????????????????????????????????????????????????????????????????????????????????????????????????????????????????????????????????????????????????????????????????????????????????????????????????????????????????????????????????????????????????????????????????????????????????????????????????????????????????????????????????????????????????????????????????????????????????????????????????????????????????????????????????????????????????????????????????????????????????????????????????????????????????????????????????????????????????????????????????????????????????????????????????????????????????????????????????????????????????????????????????????????????????????????????????????????????????????????????????????????????????????????????????????????????????????????


Eudyptes_moseleyi               1001201110111-02100-2111111110210200000000000000101000021101002201110021201100001020011200012012000310121010200101111201120401111011101321100110111111200212121201000020110140110111101100101011110011120101?101210???????????????1?11110110??11100?0------------------------------------------------------------------------------------------------------------------------------------------------------------------------------------------------------------------------------------------------------------------------------------------------------------------------------------------------------------------------------------------------------------------------------------------------------------------------------------------------------------------------------------------------------------------------------------------------------------------------------------------------------------------------------------------------------------------------------------------------------------------------------------------------------------------------------------------------------------------------------------------------------------------------------------------------------------------------------------------------------------------------------------------------------------------------------------------------------------------------------------------------------------------------------------------------------------------------------------------------------------------------------------------------------------------------------------------------------------------------------------------------------------------------------------------------------------------------------------------------------------------------------------------------------------------------------------------------------------------------------------------------------------------------------------------------------------------------------------------------------------------------------------------------------------------------------------------------------------------------------------------------------------------------------------------------------------------------------------------------------------------------------------------------------------------------------------------------------------------------------------------------------------------------------------------------------------------------------------------------------------------------------------------------------------------------------------------------------------------------------------------------------------------------------------------------------------------------------------------------------------------------------------------------------------------------------------------------------------------------------------------------------------------------------------------------------------------------------------------------------------------------------------------??????????????????????????????????????????????????????????????????????????????????????????????????????????????????????????????????????????????????????????--------------------------------------------------------------------------------------------------------------------------------------------------------------------------------------------------------------------------------------------------------------GGTCAGATATCCTTCTGAGGGGCCACAGTCATCACCAACCTATTCTCAGCCATCCCCTACATCGGCCAAACCCTCGTAGAGTGGGCCTGAGGCGGCTTCTCAGTAGACAACCCCACACTAACCCGATTCTTCACACTACACTTCCTTCTCCCCTTCATAATCGCAGGCCTCACCTTAATCCACCTCACCTTCCTCCACGAATCAGGCTCAAACAACCCCCTAGGCATCGTAGCCAACTCCGACAAAATCCCATTCCACCCCTACTACTCTACAAAAGATATCCTAGGATTTATCCTCCTACTCCTTCCACTAACAACCCTTGCCCTATTCTCACCCAACTTGCTAGGAGACCCAGAAAACTTCACCCCAGCAAACCCCCTAGTCACACCCCCACATATCAAACCAGAGTGGTACTTCCTATTTGCATACGCTATCCTACGCTCAATCCCCAACAAACTGGGAGGAGTCCTAGCCCTAGCAGCATCAGTACTAATCCTGTTCCTAATCCCCCTCCTCCACAAATCCAAGCAGCGCACAATAACCTTCCGCCCCCTCTCCCAACTTCTATTCTGAACCCTAGTGGCCAACCTCACCATCCTAACATGAATCGGCAGCCAACCAGTAGAGCACCCCTTCATCATCATCGGCCAACTAGCCTCCCTTACCTA-------------------------------------------------------------??????--------------------------------------------------------------------------------------------------------------------------------------------------------------------------------CACCGCCCATGCTTTCGTAATAATCTTCTTCATAGTAATACCCATCATGATCGGAGGATTCGGAAACTGATTAGTCCCCCTCATAATCGGCGCCCCCGACATAGCATTCCCCCGCATGAACAACATAAGCTTCTGACTACTCCCCCCTTCCTTCCTACTCCTACTAGCCTCCTCCACAGTAGAAGCAGGAGCTGGTACAGGATGAACTGTATATCCACCACTAGCAGGCAACCTAGCCCATGCCGGAGCATCTGTAGACTTAGCTATTTTCTCACTCCACCTAGCAGGAGTCTCCTCCATTCTGGGAGCAATTAACTTCATCACCACCGCCATCAACATAAAACCCCCAGCCCTCTCACAGTACCAAACCCCCCTATTCGTATGATCCGTCCTTATCACAGCCGTCCTCCTACTACTCTCACTCCCCGTACTCGCTGCAGGCATCACCATGCTACTAACAGACCGGAACTTAAACACCACCTTCTTTGACCCCGCCGGAGGAGGTGACCCAATCCTATACCAACACCTCTTTT--------------------------------------------------------------------------------------------------------------------------------------------------------------------------------------------------------------------------------------------------------------------------------------------------------------------------------------------------------------------------------------------------------------------------------------------------------------------------------------------------------------------------------------------------------------------------------------------------------------------------------------------------------------------------------------------------------------------------------------------------------------------------------------------------------------------------------------------------------------------------?????????????????????????????????????????????????????????????????????????????????????????????????????????????????????????????????????????????????????????????????????????????????????????????????????????????????????????????????????????????????????????????????????????????????????????????????????????????????????????????????????????????????????????????????????????????????????????????????????????????????????????????????????????????????????????????????????????????????????????????????????????????????????????????????????????????????????????????????????????????????????????????????????????????????????????????????????????????????????????????????????????????????????????????????????????????????????????????????????????????????????????????????????????????????????????????????????????????????????????????????????????????????????????????????????????????????????????????????????????????????????????????????????????????????????????????????????????????????????????????????????????????????????????????????????????????????????????????????????????????????????????????????????????????????????????????????????????????????????????????????????????????????????????????????????????????????????????????????????????????????????????????????????????????????????????????????????????????????????????????????????????????????????????????????????????????????????????????????????????????????????????????????????????????????????????????????????????????????????????????????????????????????????????????????????????????????????????????????????????????????????????????????????????????????????????????????????????????????????????????????????????????????????????????????????????????????????????????????????????????????????????????????????????????????????????????????????????????????????????????????????????????????????????????????????????????????????????????????????????????????????????????????????????????????????????????????????????????????????????????????????????????????????????????????????????????????????????????????????????????????????????????????????????????????????????????????????????????????????????????????????????????????????????????????????????????????????????????????????????????????????????????????????????????????????????????????????????????????????????????????????????????????????????????????????????????????????????????????????????????????????????????????????????????????????????????????????????????????????????????????????????????????????????????????????????????????????????????????????????????????????????????????????????????????????????????????????????????????????????????????????????????????????????????????????????????????????????????????????????????????????????????????????????????????????????????????????????????????????????????????????????????????????????????????????????????????


Eudyptes_pachyrhynchus          1001201010111-02100-211111111011000000000000000010100001110200220111002120110000[01]0200112000120120003101210102001011112021204011110111013211[01]011011111120021212120100002011014011011110110010101111001112010121012100011[01]0000011100??111101100111100?0GACTTAATGCGCAATAGGCAAGCACTTGAGAAAGATGCCAATGACATGAAAACACAAGACAATAAAGCTCATCAGAACAATCTGAAGCAACTTTGCCGCATCTGTGGAGTTTCATTTAAAACTGATTGTTACAAGAGAACTCATCCAGTGCATGGGCCAGTGGATGATGAAACTCTGTGGCTTCTGAGAAAGAAAGAGAAAAAAGCAACCTCTTGGCCAGATCTTATTGCTAAGGTTTTTAAGATTGATGTGCGAGGGGACATTGATACTATCCATCCCACTCGATTTTGTCACAACTGCTGGAGTATTATCCATAGAAAATTCAGTAATACTCCATGTGAAGTATATTTTCCTAGGAACAGCACGATGGATTGGCAACCCCACTCCCCAAACTGTGATGTGTGCCACACTACCAGTCAGGGAGTCAAGAGAAAAAGCCATCCACCCAGTGTACAACATGGCAAACGTGTGAAGACCATTGCAGAACATGCTCGAATAAAGAGAGGTGTAAAGAACCAAGCACAGATAAACAACAAAAATTTAATGAAAGAGATTGTCAATTGCAAGAATGTACATCTCAGCACCAAGCTGCTTGCAGTTGATTACCCAGCAGATTTCATTAAATCCATCTCTTGCCAGATCTGTGAGCATATTTTGGCAGATCCAGTGGAAACAACATGTAGACACTTGTTTTGCAGAACTTGCATCCTTAAATGTATCAAAGTTATGGGCAGCTATTGCCCCTCCTGCTGGTATCCTTGCTTCCCTACTGATCTGGTAACCCCAGTGAAATCCTTCCTGAACATCCTTGATAGCCTTGGTATAAGATGCCCTGTAAAGGAATGTGATGAAGAGATCTTGCATGGAAAATATGGCCAACACCTCTCCAGCCACAAGGAGATGAAAGATAGAGAGCTCTACAGCCACATAAATAAAGGTGGCCGACCGAGGCAGCATCTCCTGTCTTTGACCAGGAGAGCTCAGAAACATCGTCTGAGAGAACTGAAACGTCAAGTCAAGGCTTTTGCTGAGAAAGAAGAGGGTGGCGATATAAAGGCTGTATGCATGACTTTGTTCCTGCTAGCTTTAAGAGCAAAAAATGAACACAGACAAGCAGATGAATTGGAGGCTATAATGCAAGGGAGGGGATCTGGACTTCACCCTGCTGTCTGCCTGGCAATCCGAGTCAACACGTTTCTCAGCTGTAGCCAGTATCATAAAATGTATAGAACGGTAAAAGCTGTCACTGGGAGGCAGATCTTCCAGCCTTTGCATGCTCTTCGCACTGCTGAGAAAGCCCTCCTACCAGGCTATCATCCATTTGAGTGGAAACCTCCCTTGAAAAATGTATCCACTAACACAGAAGTGGGAATTATAGATGGACTATCAGGATTGCCACTTTCAATTGATGACTACCCAGTAGACACAATTGCAAAGAGATTTCGATATGATGCAGCCTTGGTTTGTGCCTTAAAGGACATGGAGGAGGAGATCTTGGAAGGCATGAAAGCAAAAAACCTGGATGACTATTTAAATGGTCCCTTCACTGTGGTGGTAAAAGAGTCCTGTGATGGCATGGGAGACGTCAGTGAGAAGCATGGAAGTGGGCCTGCTGTCCCAGAGAAGGCTGTTCGCTTTTCTTTCACAGTCATGAACATTGCTATAGCATATGGGAATGAAAGCAAGAGGATCTTTGAAGAAGTAAAGCCCAATTCAGAGTTGTGTTGCAAGCCTTTGTGCCTTATGCTGGCTGATGAATCGGATCATGAAACACTGACAGCAGTCCTGAGCCCCCTCATAGCAGAAAGAGAGGCTATGAAAAACAGTGAACTGCTACTTGAAATGGGAGGCATCCTGAGAACATTCAAATTCATCTTTAGGGGTACAGGATATGATGAGAAACTTGTGCGGGAAGTGGAAGGGCTGGAGGCCTCAGGTTCCACTTATATTTGTACCCTGTGTGACGCAACCCGCCTGGAGGCGTCCCAGAATTTGGTCTTCCACTCCATAACAAGAAGCCATGCTGAAAATCTGGAGCGATATGAAATATGGAGGTCCAACCCATATCACGAATCTGTTGATGAGCTCCGTGACAGAGTGAAGGGTGTTTCAGCCAAACCTTTTATTGAGACCGTTCCCTCCATAGATGCGTTGCACTGTGACATTGGCAATGCAACAGAATTCTACAGGATTTTCCAGATGGAGATCGGTGAAGTTTACAAGAATCCCGATGTGTCTAAAGAGGAGAGGAAGAGGTTGCAGTTGACTCTTGACAAACACCTCAGGAAGAAGATGAACTTGAAGCCTATGATGAGGATGAGTGGAAATTTTGCTAGGAAGCTCATGTCCAAAGAGACAGTAGAGGCAGTATGTGAATTAATAAAGTGTGAGGAAAGGCATGAAGCCCTAAAAGAACTAATGGATCTTTATCTGAAGATGAAGCCAGTGTGGCGATCTTCATGCCCTGCCAAGGAGTGTCCAGAATTGCTGTGCCAGTATAGCTACAATTCACAGCGTTTTGCTGAGCTCCTATCTACAAAGTTCAAGTACAGATATGAAGGCAAGATTACAAATTATTTCCACAAAACCCTTGCTCATGTTCCTGAAATCATTGAAAGAGATGGGTCAATTGGGGCCTGGGCAAGTGAAGGAAATGAGTCTGGAAACAAACTGTTTAGGAGG?????????????????????????????????????????????????????????????????????????????????????????????????????????????????????????????????ACACAAATCCTAACCGGCCTCTTACTGGCTGCTCACTACACCGCAGACACCACCCTAGCCTTCTCCTCCGTCGCCCACACATGCCGAAACGTACAATACGGCTGATTAATCCGCAACCTACACGCAAACGGGGCCTCATTCTTCTTCATCTGCATCTACCTCCACATCGGCCGCGGACTCTATTACGGCTCCTACCTGTACAAAGAAACCTGAAATACAGGCATTATCCTCCTGCTCACACTCATAGCAACCGCCTTCGTAGGCTATGTCCTACCATGAGGCCAAATATCCTTCTGAGGGGCCACAGTCATCACCAACCTATTCTCAGCCATCCCCTACATCGGCCAAACCCTTGTAGAATGGGCCTGAGGTGGCTTCTCAGTAGACAATCCCACACTAACCCGATTCTTCACACTACACTTTCTCCTCCCCTTCATAATCGCAGGCCTCACCCTAATCCACCTCACCTTCCTCCACGATTCAGGCTCAAACAACCCACTAGGCATCGTAGCCAACTCCGACAAAATCCCATTCCACCCCTACTACTCCACAAAAGATATCCTAGGATTTATCCTCCTACTCCTTCCACTAGCAGCCCTCGCCCTATTCTCACCCAACTTGCTAGGAGACCCAGAAAACTTCACTCCAGCAAGCGCCCTAGTCACACCCCCACATATCAAACCAGAATGGTACTTCCTATTTGCATACGCTATCCTACGCTCAATCCCTAACAAACTGGGAGGAGTCCTAGCCCTAGCAGCATCAGTACTAATTCTGTTCCTAATCCCCCTCCTCCACAAATCCAAGCAGCGTACAATAACCTTCCGCCCCCTCTCCCAACTTCTATTTTGAACCTTAGTAGCCAACCTCACTATCCTAACATGAATCGGCAGCCAACCAGTAGAACATCCCTTCATCATTATCGGCCAACTAGCCTCCCTCACCTACTTCACCATCCTCCTAATCCTCTTCCCCCTCATCGGGACCCTAGAAAACAACA?AC?CAAC??????---------------------------------------------------------------------------------------------------CTCAGCCTACTCATCCGCGCAGAGCTCGGTCAACCCGGAACTCTTCTAGGTGACGACCAAATCTACAACGTAATCGTCACCGCCCATGCTTTCGTAATAATCTTCTTCATAGTAATACCCATTATGATCGGAGGATTCGGAAATTGATTAGTCCCCCTTATAATTGGCGCCCCCGACATAGCATTCCCCCGCATGAATAACATAAGCTTCTGACTACTCCCCCCTTCCTTCCTACTCCTACTAGCCTCCTCCACAGTAGAAGCAGGAGCTGGCACAGGATGGACTGTATATCCACCACTAGCAGGCAACCTAGCCCATGCCGGAGCATCCGTAGACTTAGCCATCTTCTCACTCCACCTAGCAGGAGTCTCCTCCATTCTGGGAGCAATTAACTTCATCACCACCGCCATCAACATAAAACCCCCAGCCCTCTCACAGTACCAAACCCCTCTATTC-------------------------------------------------------------------------------------------------------------------------------------------------------------------------------------------------------------------------------------------------------------------------------------------------------------------------------------------------------------------------------------------------------------------------------------------------------------------------------------------------------------------------------------------------------------------------------------------------------------------------------------------------------------------------------------------------------------------------------------------------------------------------------------------------------------------------------------------------------------------------------------------------------------------------------------------------------------------------------------------------------------------------------------------------------------------------------------------------------------------------------------------------------------------------------------------------------------------------------------------------------------------------------------------------------------------CACAAGAGACCCAAATTAACTGTA-GTACGGCGTAAAGAGTGGTACCATGCTATCTCA-ACAACTAAGATCAAAGTGCAACTAAGCCGTCATAAGCCCAAGATGCATCTAAAAACACCCTCAAGACGATCTTAGCACCTCC-GACTAATTAAATCCCACGAAAGCTAGGACACAAACTGGGATTAGATACCCCACTATGCCTAGCCCTAAATCTTGATACTCCCTCCCACTAAAGTATCCGCCCGAGAACTACGAGCACAAACGCTTAAAACTCTAAGGACTTGGCGGTGCCCCAGATCCACCTAGAGGAGCCTGTTCTGTAATCGATAACCCACGATACACCCAACCCCCCCTTGCC-AAAACAGCCTATATACCGCCGTCGCCAGCCCACCT-CCCCTGAGAGTCTAACAGTGAGCGAAATAGCCCCAC----CTCGCTAGCAAGACAGGTCAAGGTATAGCCTATGGGGCGGAAGAAATGGGCTACATTTTCTAAGATAGACAACTT-CACGGAAAGGGAC-ATGAAAC-CGTCCCCAGAAGGCGGATTTAGCAGTAAAGCGGGATAATAAA--GCCCCCTTTAAACCGGCCCTGAGGCACGTACATACCGCCCGTCACCCTCCTCACAAGCTATATACA-TACGTAA-CTAACTCCT--ACTCACCAGC--TGAAGACGAGGTAAGTCGTAAC--CACGTACATACCGCCCGTCACCCTCCTCACAAGCTATATACA-TACGTAA-CTAACTCCT--ACTCACCAGC--TGAAGACGAGGTAAGTCGTAAC----------------------------------?????------------------------------------------------------------------------------------------------------------------------------------------------------------------------------------------------------------------------------------------------------------------------------------------------------------------------------------------------------------------------------------------------GTGAAACGAATCTAAGTTCCCTCTTAAT----------TTTCCCTCCCGGACA------ATCTTAACCACCATGTGATAAATCAAGAGCAATTTAAAGGAGGTACAGCTCCTTT-AAAAAAGAATACAATCTTCCCTAGCGGATAA-CTACCCAA-CA---CCCCCA-----GACTGTAGGCCCTCAAGCAGCCACCAACAAAGAGTGCGTCAAAGCTCTACTCCCAAAAA---TCCAAAAACAACAGGACTCCCTTA-TCCATAACAGGCCAACCTATGACAATAGGAGAATCAATGCTAAAATGAGTAATCGGGGA--------TCACCCTCCAAA-GCGCAAGCTTACAT-CCCCCACATTATTAACAGACCCTAAACTAATACCCCTAACCC--AACAAG-CCAAGTATTAAATTCACTCTGTTAACCCAACCCAGGAGCGCCCA-TTAGAAAGATTCAAATCTGCAAAAGGAACTAGGCAATCCCAAGGCCCGACTGTTTACCAAAAACATAGCCTTCAGCCAGCCAAGTATTGAAGGTGATGCCTGCCCAGTGACACC-CAGTTTAACGGCCGCGGTATCCTAACCGTGCGAAGGTAGCGCAATCAATTGTCCCATAAATCGAGACTTGTATGAATGGCTAAACGAGGTCTTAACTGTCTCTTGCAGACAATCAATGAAATTGATCTTCCTGTGCAAAAGCAGGAATAAACCCATAAGACGAGAAGACCCTGTGGAACTTAAAAATCAGCGACCACTACACAC---AACCTAAGACCTACTAGGCCCACG--ACCC-CATAAAACACTGGTCCGCATTTTTCGGTTGGGGCGACCTTGGAGAAAAACAAATCCTCCAAAAACAAGATCAATAAATCTTGACCAAGAACAACCTCTCAACGTGCTAACAGCAACCAGACCCAATATAA--TTGATCAATGGACCAAGCTACCCCAGGGATAACAGCGCAATCCCCTCCGAGAGCCCGTAT--AAAAGGGGGTTT-ACGACCTCAATGTTGGATCAGGACATCCTAATGGTGCAGCCGCTATT-AAGGGTTCGTTTGTTCAACGATTAACAGTCCTACGTGATCTGAGTTCAGACCGGAGCAATCCAGGTCGGGTTCTATCTAT----------------------------------------------------------------------------------------------------------------------------------------------


Eudyptes_robustus               1001201210111-02100-2111111110110000000000000000101000021102002201110021201100001020011200012012100310121010200101111200120[45]01111011101321100110111111200212121201000020110140110111101100101011110011120101?101210?????????????????11110110??11100?0GACTTAATGCGCAATAGGCAAGCACTTGAGAAAGATGCCAATGACATGAAAACACAAGACAATAAAGCTCATCAGAACAATCTGAAGCAACTTTGCCGCATCTGTGGAGTTTCATTTAAAACTGATTGTTACAAGAGAACTCATCCAGTGCATGGGCCAGTGGATGATGAAACTCTGTGGCTTCTGAGAAAGAAAGAGAAAAAAGCAACCTCTTGGCCAGATCTTATTGCTAAGGTTTTTAAGATTGATGTGCGAGGGGACATTGATACTATCCATCCCACTCGATTTTGTCACAACTGCTGGAGTATTATCCATAGAAAATTCAGTAATACTCCATGTGAAGTATATTTTCCTAGGAACAGCACGATGGATTGGCAACCCCACTCCCCAAACTGTGATGTGTGCCACACTACCAGTCAGGGAGTCAAGAGAAAAAGCCATCCACCCAGTGTACAACATGGCAAACGTGTGAAGACCATTGCAGAACATGCTCGAATAAAGAGAGGTGTAAAGAACCAAGCACAGATAAACAACAAAAATTTAATGAAAGAGATTGTCAATTGCAAGAATGTACATCTCAGCACCAAGCTGCTTGCAGTTGATTACCCAGCAGATTTCATTAAATCCATCTCTTGCCAGATCTGTGAGCATATTTTGGCAGATCCAGTGGAAACAACATGTAGACACTTGTTTTGCAGAACTTGCATCCTTAAATGTATCAAAGTTATGGGCAGCTATTGCCCCTCCTGCTGGTATCCTTGCTTCCCTACTGATCTGGTAACCCCAGTGAAATCCTTCCTGAACATCCTTGATAGCCTTGGTATAAGATGCCCTGTAAAGGAATGTGATGAAGAGATCTTGCATGGAAAATATGGCCAACACCTCTCCAGCCACAAGGAGATGAAAGATAGAGAGCTCTACAGCCACATAAATAAAGGTGGCCGACCGAGGCAGCATCTCCTGTCTTTGACCAGGAGAGCTCAGAAACATCGTCTGAGAGAACTGAAACGTCAAGTCAAGGCTTTTGCTGAGAAAGAAGAGGGTGGCGATATAAAGGCTGTATGCATGACTTTGTTCCTGCTAGCTTTAAGAGCAAAAAATGAACACAGACAAGCAGATGAATTGGAGGCTATAATGCAAGGGAGGGGATCTGGACTTCACCCTGCTGTCTGCCTGGCAATCCGAGTCAACACGTTTCTCAGCTGTAGCCAGTATCATAAAATGTATAGAACGGTAAAAGCTGTCACTGGGAGGCAGATCTTCCAGCCTTTGCATGCTCTTCGCACTGCTGAGAAAGCCCTCCTACCAGGCTATCATCCATTTGAGTGGAAACCTCCCTTGAAAAATGTATCCACTAACACAGAAGTGGGAATTATAGATGGACTATCAGGATTGCCACTTTCAATTGATGACTACCCAGTAGACACAATTGCAAAGAGATTTCGATATGATGCAGCCTTGGTTTGTGCCTTAAAGGACATGGAGGAGGAGATCTTGGAAGGCATGAAAGCAAAAAACCTGGATGACTATTTAAATGGTCCCTTCACTGTGGTGGTAAAAGAGTCCTGTGATGGCATGGGAGACGTCAGTGAGAAGCATGGAAGTGGGCCTGCTGTCCCAGAGAAGGCTGTTCGCTTTTCTTTCACAGTCATGAACATTGCTATAGCATATGGGAATGAAAGCAAGAGGATCTTTGAAGAAGTAAAGCCCAATTCAGAGTTGTGTTGCAAGCCTTTGTGCCTTATGCTGGCTGATGAATCGGATCATGAAACACTGACAGCAGTCCTGAGCCCCCTCATAGCAGAAAGAGAGGCTATGAAAAACAGTGAACTGCTACTTGAAATGGGAGGCATCCTGAGAACATTCAAATTCATCTTTAGGGGTACAGGATATGATGAGAAACTTGTGCGGGAAGTGGAAGGGCTGGAGGCCTCAGGTTCCACTTATATTTGTACCCTGTGTGACGCAACCCGCCTGGAGGCGTCCCAGAATTTGGTCTTCCACTCCATAACAAGAAGCCATGCTGAAAATCTGGAGCGATATGAAATATGGAGGTCCAACCCATATCACGAATCTGTTGATGAGCTCCGTGACAGAGTGAAGGGTGTTTCAGCCAAACCTTTTATTGAGACCGTTCCCTCCATAGATGCGTTGCACTGTGACATTGGCAATGCAACAGAATTCTACAGGATTTTCCAGATGGAGATCGGTGAAGTTTACAAGAATCCCGATGTGTCTAAAGAGGAGAGGAAGAGGTTGCAGTTGACTCTTGACAAACACCTCAGGAAGAAGATGAACTTGAAGCCTATGATGAGGATGAGTGGAAATTTTGCTAGGAAGCTCATGTCCAAAGAGACAGTAGAGGCAGTATGTGAATTAATAAAGTGTGAGGAAAGGCATGAAGCCCTAAAAGAACTAATGGATCTTTATCTGAAGATGAAGCCAGTGTGGCGATCTTCATGCCCTGCCAAGGAGTGTCCAGAATTGCTGTGCCAGTATAGCTACAATTCACAGCGTTTTGCTGAGCTCCTATCTACAAAGTTCAAGTACAGATATGAAGGCAAGATTACAAATTATTTCCACAAAACCCTTGCTCATGTTCCTGAAATCATTGAAAGAGACGGGTCAATTGGGGCCTGGGCAAGTGAAGGAAATGAGTCTGGAAACAAACTGTTTAGGAGG?????????????????????????????????????????????????????????????????????????????????????????????????????????????????????????????????ACACAGATCCTAACCGGCCTCTTACTGGCTGCTCACTACACCGCAGACACCACCCTAGCCTTCTCCTCCGTCGCCCATACATGCCGAAACGTACAATACGGCTGATTAATCCGCAATCTACACGCAAACGGGGCCTCATTCTTCTTCATCTGCATCTACCTCCACATCGGCCGCGGACTCTATTACGGCTCCTACCTGTACAAAGAAACCTGAAATACAGGCATTATCCTCCTGCTCACACTCATAGCAACCGCCTTCGTAGGCTATGTCCTACCATGAGGCCAAATATCCTTCTGAGGAGCCACAGTCATCACCAACCTATTCTCAGCCATCCCCTACATCGGCCAAACCCTCGTAGAATGGGCCTGAGGTGGCTTCTCAGTAGACAATCCCACACTAACCCGATTCTTCACACTACACTTTCTCCTCCCCTTCATAATCGCAGGCCTCACCCTAATCCACCTCACCTTCCTCCACGAATCAGGCTCAAACAACCCACTAGGCATCGTAGCCAACTCCGACAAAATCCCATTCCACCCCTACTACTCCACAAAAGATATCCTAGGATTTATCCTCCTACTCCTTCCACTAACAGCCCTTGCCCTATTCTCGCCCAACTTACTAGGAGACCCAGAAAACTTCACCCCAGCAAACCCCCTAGTCACACCCCCACATATCAAACCAGAATGGTACTTCCTATTTGCATACGCTATCCTACGCTCAATCCCTAACAAACTGGGGGGAGTCCTAGCCCTAGCAGCATCAGTACTAATTCTGTTCCTAATCCCCCTCCTCCACAAATCCAAGCAGCGTACAATAACCTTCCGTCCCCTCTCCCAACTTCTATTTTGAACCTTAGTAGCCAACCTCACTATCCTAACATGAATCGGCAGCCAACCAGTAGAACATCCCTTCATCATTATCGGCCAACTAGCCTCCCTCACCTACTTCACCATCCTCCTAATCCTCTTCCCCCTCATCGGGACCCTAGAAAACAAGATACTCAAC??????---------------------------------------------------------------------------------------------------CTCAGCCTACTCATCCGCGCAGAGCTCGGTCAACCCGGAACTCTTCTAGGTGACGACCAAATCTACAACGTAATCGTCACCGCCCATGCTTTCGTAATAATCTTCTTCATAGTAATACCCATTATGATCGGAGGATTCGGAAATTGATTAGGCCCCCTTATAATTGGCGCCCCCGACATAGCATTCCCCCGCATGAATAACATAAGCTTCTGACTACTCCCCCCTTCCTTCCTACTCCTACTAGCCTCCTCCACAGTAGAAGCAGGAGCTGGCACAGGATGGACTGTATATCCACCACTAGCAGGCAACCTAGCCCATGCCGGGGCATCCGTAGACTTAGCCATCTTCTCACTCCACCTAGCAGGAGTCTCCTCCATTCTAGGAGCAATTAACTTCATCACCACCGCCATCAACATAAAACCCCCAGCCCTCTCACAGTATCAAACCCCCCTCTTA-------------------------------------------------------------------------------------------------------------------------------------------------------------------------------------------------------------------------------------------------------------------------------------------------------------------------------------------------------------------------------------------------------------------------------------------------------------------------------------------------------------------------------------------------------------------------------------------------------------------------------------------------------------------------------------------------------------------------------------------------------------------------------------------------------------------------------------------------------------------------------------------------------------------------------------------------------------------------------------------------------------------------------------------------------------------------------------------------------------------------------------------------------------------------------------------------------------------------------------------------------------------------------------------------------------------CACAAGAGACCCAAATTAACTGTA-GTACGGCGTAAAGAGTGGTACCATGCTATCTCA-ACAACTAAGATCAAAGTGCAACTAAGCCGTCATAAGCCCAAGATGCATCTAAAAACACCCTCAAGACGATCTTAGCACCTTC-GACTAATTAGATCCCACGAAAGCTAGGACACAAACTGGGATTAGATACCCCACTATGCCTAGCCCTAAATCTTGATACTCCCTCCCACTAAAGTATCCGCCCGAGAACTACGAGCACAAACGCTTAAAACTCTAAGGACTTGGCGGTGCCCCAGATCCACCTAGAGGAGCCTGTTCTGTAATCGATAACCCACGATACACCCAACCCCCCCTTGCC-AAAACAGCCTATATACCGCCGTCGCCAGCCCACCT-CCCCTGAGAGTCTAACAGTGAGCGAAATAGCCCCAC----CTCGCTAGCAAGACAGGTCAAGGTATAGCCTATGGGGCGGAAGAAATGGGCTACATTTTCTAAGATAGACAACTT-CACGGAAAGGGAC-ATGAAAC-CGTCCCCAGAAGGCGGATTTAGCAGTAAAGCGGGATAATAAA--GCCCCCTTTAAACCGGCCCTGAGGCACGTACATACCGCCCGTCACCCTCCTCACAAGCTACATACA-CATGTAA-CTAACTCCT--ACTCACCAGC--TGAAGACGAGGTAAGTCGTAACAACACGTACATACCGCCCGTCACCCTCCTCACAAGCTACATACA-CATGTAA-CTAACTCCT--ACTCACCAGC--TGAAGACGAGGTAAGTCGTAACAA--------------------------------?????--------------------------------------------------------------------------------------------------------------------------------------------------------------------------------------------------------------------------------------------------------------------------------------------------------------------------------------------------------------------------------------------GCCTGTGAAACGAATCTAAGTTCCCTCTTAAT----------TTTCCCTCCCGGACA------ATCTTAACCACCATGTGATAAATCAAGAGCAATTTAAAGGAGGTACAGCTCCTTT-AAAAAAGAATACAATCTTCCCTAGCGGATAA-CTACCCAA-CA---CCCCCA-----GACTGTAGGCCCTCAAGCAGCCACCAACAAAGAGTGCGTCAAAGCTCTACCCCCAAAAA---TCCAAAAACAACAGGACTCCCTTA-TCCATAACAGGCCAACCTATGACAATAGGAGAATCAATGCTAAAATGAGTAATCGGGGA--------TCACCCTCCAAA-GCGCAAGCTTACATTCCCCCACATTATTAACAGACCCTAAACTAATACCCCTAACCC--AACAAG-CCAAGTATTAAATCCACTCTGTTAACCCAACCCAGGAGCGCCCA-TTAGAAAGATTCAAATCTGCAAAAGGAACTAGGCAATCCCAAGGCCCGACTGTTTACCAAAAACATAGCCTTCAGCCAGCCAAGTATTGAAGGTGATGCCTGCCCAGTGACACC-CAGTTTAACGGCCGCGGTATCCTAACCGTGCGAAGGTAGCGCAATCAATTGTCCCATAAATCGAGACTTGTATGAATGGCTAAACGAGGTCTTAACTGTCTCTTGCAGACAATCAATGAAATTGATCTTCCTGTGCAAAAGCAGGAATAAACCCATAAGACGAGAAGACCCTGTGGAACTTAAAAATCAGCGACCACTACACAC---AACCTAAGACCTACTAGGCCCACG--ACCC-CATAAAACACTGGTCCGCATTTTTCGGTTGGGGCGACCTTGGAGAAAAACAAATCCTCCAAAAACAAGATCAATAAATCTTGACCAAGAACAACCCCTCAACGTGCTAACAGCAACCAGACCCAATATAA--TTGATCAATGGACCAAGCTACCCCAGGGATAACAGCGCAATCCCCTCCGAGAGCCCGTAT--ACAAGGGGGTT--ACGACCTCGATGTTGGATCAGGCCA-CCTAATGGTGCAGC-GCTAAT-AAGGGTTCGTTTGTTCAACGATTAACAGTCCTACGTGATCTGAGTTCAGACCGGAGCAATCCAGGTCGGTTTCTATCTATGCCT------------------------------------------------------------------------------------------------------------------------------------------


Eudyptes_schlegeli              1001201210111-02100-2111111111221010000010000000111000011101002201110021201100001020011200012012000310121010201101111201120?01111011101321100110111111200212121201000020110140110111101100101011110011120101[12]101210001110000011100??11110110??11100?0GACTTAATGCGCAATAGGCAAGCACTTGAGAAAGATGCCAATGACATGAAAACACAAGACAATAAAGCTCATCAGAACAATCTGAAGCAACTTTGCCGCATCTGTGGAGTTTCATTTAAAACTGATTGTTACAAGAGAACTCATCCAGTGCATGGGCCAGTGGATGATGAAACTCTGTGGCTTCTGAGAAAGAAAGAGAAAAAAGCAACCTCTTGGCCAGATCTTATTGCTAAGGTTTTTAAGATTGATGTGCGAGGGGACATTGATACTATCCATCCCACTCGATTTTGTCACAACTGCTGGAGTATTATCCATAGAAAATTCAGTAATACTCCATGTGAAGTATATTTTCCTAGGAACAGCACGATGGATTGGCAACCCCACTCCCCAAACTGTGATGTGTGCCACACTACCAGTCAGGGAGTCAAGAGAAAAAGCCATCCACCCAGTGTACAACATGGCAAACGTGTGAAGACCATTGCAGAACATGCTCGAATAAAGAGAGGTGTAAAGAACCAAGCACAGATAAACAACAAAAATTTAATGAAAGAGATTGTCAATTGCAAGAATGTACATCTCAGCACCAAGCTGCTTGCAGTTGATTACCCAGCAGATTTCATTAAATCCATCTCTTGCCAGATCTGTGAGCATATTTTGGCAGATCCAGTGGAAACAACATGTAGACACTTGTTTTGCAGAACTTGCATCCTTAAATGTATCAAAGTTATGGGCAGCTATTGCCCCTCCTGCTGGTATCCTTGCTTCCCTACTGATCTGGTAACCCCAGTGAAATCCTTCCTGAACATCCTTGATAGCCTTGGTATAAGATGCCCTGTAAAGGAATGTGATGAAGAGATCTTGCATGGAAAATATGGCCAACACCTCTCCAGCCACAAGGAGATGAAAGATAGAGAGCTCTACAGCCACATAAATAAAGGTGGCCGACCGAGGCAGCATCTCCTGTCTTTGACCAGGAGAGCTCAGAAACATCGTCTGAGAGAACTGAAACGTCAAGTCAAGGCTTTTGCTGAGAAAGAAGAGGGTGGCGATATAAAGGCTGTATGCATGACTTTGTTCCTGCTAGCTTTAAGAGCAAAAAATGAACACAGACAAGCAGATGAATTGGAGGCTATAATGCAAGGGAGGGGATCTGGACTTCACCCTGCTGTCTGCCTGGCAATCCGAGTCAACACGTTTCTCAGCTGTAGCCAGTATCATAAAATGTATAGAACGGTAAAAGCTGTCACTGGGAGGCAGATCTTCCAGCCTTTGCATGCTCTTCGCACTGCTGAGAAAGCCCTCCTACCAGGCTATCATCCATTTGAGTGGAAACCTCCCTTGAAAAATGTATCCACTAACACAGAAGTGGGAATTATAGATGGACTATCAGGATTGCCACTTTCAATTGATGACTACCCAGTAGACACAATTGCAAAGAGATTTCGATATGATGCAGCCTTGGTTTGTGCCTTAAAGGACATGGAGGAGGAGATCTTGGAAGGCATGAAAGCAAAAAACCTGGATGACTATTTAAATGGTCCCTTCACTGTGGTGGTAAAAGAGTCCTGTGATGGAATGGGAGACGTCAGTGAGAAGCATGGAAGTGGGCCTGCTGTCCCAGAGAAGGCTGTTCGCTTTTCTTTCACAGTCATGAACATTGCTATAGCATATGGGAATGAAAGCAAGAGGATCTTTGAAGAAGTAAAGCCCAATTCAGAGTTGTGTTGCAAGCCTTTGTGCCTTATGCTGGCTGATGAATCGGATCATGAAACACTGACAGCAGTCCTGAGCCCCCTCATAGCAGAAAGAGAGGCTATGAAAAACAGTGAACTGCTACTTGAAATGGGAGGCATCCTGAGAACATTCAAATTCATCTTTAGGGGTACAGGATATGATGAGAAACTTGTGCGGGAAGTGGAAGGGCTGGAGGCCTCAGGTTCCACTTATATTTGTACCCTGTGTGACGCAACCCGCCTGGAGGCGTCCCAGAATTTGGTCTTCCACTCCATAACAAGAAGCCATGCTGAAAATCTGGAGCGATATGAAATATGGAGGTCCAACCCATATCACGAATCTGTTGATGAGCTCCGTGACAGAGTGAAGGGTGTTTCAGCCAAACCTTTTATTGAGACCGTTCCCTCCATAGATGCGTTGCACTGTGACATTGGCAATGCAACAGAATTCTACAGGATTTTCCAGATGGAGATCGGTGAAGTTTACAAGAATCCCGATGTGTCTAAAGAGGAGAGGAAGAGGTTGCAGTTGACTCTTGACAAACACCTCAGGAAGAAGATGAACTTGAAGCCTATGATGAGGATGAGTGGAAATTTTGCTAGGAAGCTCATGTCCAAAGAGACAGTAGAGGCAGTATGTGAATTAATAAAGTGTGAGGAAAGGCATGAAGCCCTAAAAGAACTAATGGATCTTTATCTGAAGATGAAGCCAGTGTGGCGATCTTCATGCCCTGCCAAGGAGTGTCCAGAATTGCTGTGCCAGTATAGCTACAATTCACAGCGTTTTGCTGAGCTCCTATCTACAAAGTTCAAGTACAGATATGAAGGCAAGATTACAAATTATTTCCACAAAACCCTTGCTCATGTTCCTGAAATCATTGAAAGAGATGGGTCAATTGGGGCCTGGGCAAGTGAAGGAAATGAGTCTGGAAACAAACTGTTTAGGAGG?????????????????????????????????????????????????????????????????????????????????????????????????????????????????????????????????ACACAAATCCTAACCGGCCTCTTACTGGCTGCCCACTACACCGCAGACACCACTCTAGCTTTCTCCTCCGTCGCCCATACATGCCGAAACGTACAATATGGCTGATTAATCCGCAATCTACACGCAAATGGAGCCTCATTCTTCTTCATCTGCATCTACCTTCACATCGGCCGCGGACTCTACTACGGCTCCTACCTGTACAAAGAAACCTGAAATACAGGCATTATCCTCCTGCTCACCCTCATAGCAACCGCCTTCGTAGGCTATGTCCTACCATGAGGCCAAATATCCTTCTGAGGAGCCACAGTCATCACCAACCTATTCTCAGCCATCCCCTACATCGGCCAAACCCTCGTAGAATGGGCCTGAGGCGGCTTCTCAGTAGACAACCCCACACTAACCCGATTCTTCACACTACACTTCCTTCTCCCCTTCATAATCGCAGGCCTCACCCTAATCCACCTCACCTTCCTCCACGAGTCAGGCTCAAACAACCCACTAGGCATCGTAGCCAACTCCGACAAAATCCCATTCCACCCCTACTACTCCACAAAAGATATCCTAGGATTTATCCTCCTACTCCTTCCACTAACAGCCCAGCTGCCTATCTCACCCAACTTGCTAGGAGACCCAGAAAACTTCACCCCAGCAAACCCCCTAGTCACACCCCCACATATCAAACCAGAATGATACTTCCTATTTGCATACGCTATCCTACGCTCAATCCCCAACAAACTGGGGGGAGTCCTAGCCCTAGCAGCATCAGTACTGATCCGTTTCCTAATCCCCCTCCTCCACAAGTCCAAACAGCGTACAATAACCTTCCGTCCCCTCTCCCAGCTCCTATTCTGAACCTTAGTAGCCAACCTCACCATCCTAACATGGATCGGCAGCCAACCAGTAGAACACCCCTTCATCATCATCGGCCAACTAGCTTCCCTCACCTACTTCACCATCCTCCTAATCCTCTTCCCCCTCATCGGGACTCTAGAAAACAAGATACTTAAC??????---------------------------------------------------------------------------------------------------CTTAGCCTACTCATCCGTGCAGAGCTCGGCCAACCTGGAACTCTCCTAGGAGACGACCAAATCTACAACGTAATCGTCACCGCCCATGCTTTCGTAATAATCTTCTTCATAGTAATACCCATTATGATCGGAGGATTCGGAAACTGACTAGTCCCCCTTATAATTGGCGCCCCCGACATAGCATTCCCCCGCATGAATAACATAAGCTTCTGACTACTCCCCCCTTCCTTCCTACTCCTACTAGCCTCCTCCACAGTAGAGGCAGGAGCTGGCACAGGATGAACTGTATACCCACCACTAGCGGGCAACCTAGCCCATGCCGGGGCATCTGTAGACTTAGCCATTTTCTCACTCCACCTAGCAGGAGTCTCCTCCATTCTTGGAGCAATTAACTTCATCACCACCGCCATCAACATAAAACCCCCAGCCCTCTCACAGTACCAAACCCCTCTATTC-------------------------------------------------------------------------------------------------------------------------------------------------------------------------------------------------------------------------------------------------------------------------------------------------------------------------------------------------------------------------------------------------------------------------------------------------------------------------------------------------------------------------------------------------------------------------------------------------------------------------------------------------------------------------------------------------------------------------------------------------------------------------------------------------------------------------------------------------------------------------------------------------------------------------------------------------------------------------------------------------------------------------------------------------------------------------------------------------------------------------------------------------------------------------------------------------------------------------------------------------------------------------------------------------------------------CACAAGAGACCCAAATTAACTGTA-ATACGGCGTAAAGAGTGGTACCATGCTATCCCA-ACAACTAAGATCAAAGTGCAACTAAGCCGTCATAAGCCCAAGATGCATCTAAAAACACCCTCAAGACGATCTTAGCACTTCC-GACTGATTAAATCCCACGAAAGCTAGGGCACAAACTGGGATTAGATACCCCACTATGCCTAGCCCTAAATCTTGATACTCTCTCCCACTAAAGTATCCGCCCGAGAACTACGAGCACAAACGCTTAAAACTCTAAGGACTTGGCGGTGCCCCAGATCCACCTAGAGGAGCCTGTTCTGTAATCGATAACCCACGATACACCCAACCCCCCCTTGCC-AAAACAGCCTATATACCGCCGTCGCCAGCCCACCT-CCCCTGAGAGTCCAACAGTGAGCGAAATAGCCCCAC----CCCGCTAGCAAGACAGGTCAAGGTATAGCCTATGGGGCGGAAGAAATGGGCTACATTTTCTAAGATAGACAACTT-CACGGAAAGGGAC-ATGAAAC-CATCCCCAGAAGGCGGATTTAGCAGTAAAGTGGGATAATAAA--GCCCCCTTTAAACCGGCCCTGAGGCACGTACATACCGCCCGTCACCCTCCTCACAAGCTACATACA-TACGTAA-CTAACTCCC--ACTCACCAGC--TGAAGACGAGGTAAGTCGTAACAACACGTACATACCGCCCGTCACCCTCCTCACAAGCTACATACA-TACGTAA-CTAACTCCC--ACTCACCAGC--TGAAGACGAGGTAAGTCGTAACAA--------------------------------?????--------------------------------------------------------------------------------------------------------------------------------------------------------------------------------------------------------------------------------------------------------------------------------------------------------------------------------------------------------------------------------------------GCCTGTGAAACGAATCTAAGTTCCCTCTTAAT----------TTTCCCTCCCGGACG------ATCTTAACCACCATGTGACAAATCAAGAGTAATTTAAAGGAGGTACAGCTCCTTT-AAAAAAGAATACAATCTTCCCTAGCGGATAA-CTACCCAA-CA----CCCCA-----GACTGTAGGCCCTCAAGCAGCCACCAACAGAGAGTGCGTCAAAGCTCCACCCCCAAAAA---TCCAAAAACAACAGGACTCCCTTA-TCTATAACAGGCCAACCTATGACAATAGGAGGATCAATGCTAAAATGAGTAATCGGGGG--------TCACCCTCCAAA-GCGCAAGCTTACAT-TCCTCACATTATTAACAGACCCTAAACTAATACCCCTAACCC--AACAAG-CCAAGTATTAAATTC--TCTGTTAACCCAACCCAGGAGCGCCCA-TTAGAAAGATTCAAATCTGCAAAAGGAACTAGGCAATCCCAAGGCCCGACTGTTTACCAAAAACATAGCCTTCAGCCAACCAAGTATTGAAGGTGATGCCTGCCCAGTGACACC-CAGTTTAACGGCCGCGGTATCCTAACCGTGCGAAGGTAGCGCAATCAATTGTCCCATAAATCGAGACTTGTATGAATGGCTAAACGAGGTCTTAACTGTCTCTTGCAGACAATCAATGAAATTGATCTTCCTGTGCAAAAGCAGGAATAAACCCATAAGACGAGAAGACCCTGTGGAACTTAAAAATCAGCGACCACTACACAC---AACCCGAAACCTACTAGGCCCACG--ACCC-CATAAAACACTGGTCCGCATTTTTCGGTTGGGGCGACCTTGGAGAAAAACAAATCCTCCAAAAACAAGATCAATAAATCTTGACCAAGAACAACCCCTCAACGTGCTAACAGCAACCAGACCCAATATAA--TTGATCAATGGACCAAGCTACCCCAGGGATAACAGCGCAATCCCCTCCGAGAGCCCGTAT--ACAAGGGGGTTT-ACGACCTCGATGTTGGATCAGGACATCCTAATGGTGCAGCCGCTATT-AAGGGTTCGTTTGTTCAACGATTAACAGTCCTACGTGATCTGAGTTCAGACCGGAGCAATCCAGGTCGGTTTCTATCTATGCCTC-----------------------------------------------------------------------------------------------------------------------------------------


Eudyptes_sclateri               1001201210111002100-011111111000000000000000000011100002110200220111002120110000102001120001201200031012101020110111120?120401111011101321100110111111200212121201000020110140110111101100101011110011120101[12]101210?????????????????11110110??11100?0GACTTAATGCGCAATAGGCAAGCACTTGAGAAAGATGCCAATGACATGAAAACACAAGACAATAAAGCTCATCAGAACAATCTGAAGCAACTTTGCCGCATCTGTGGAGTTTCATTTAAAACTGATTGTTACAAGAGAACTCATCCAGTGCATGGGCCAGTGGATGATGAAACTCTGTGGCTTCTGAGAAAGAAAGAGAAAAAAGCAACCTCTTGGCCAGATCTTATTGCTAAGGTTTTTAAGATTGATGTGCGAGGGGACATTGATACTATCCATCCCACTCGATTTTGTCACAACTGCTGGAGTATTATCCATAGAAAATTCAGTAATACTCCATGTGAAGTATATTTTCCTAGGAACAGCACGATGGATTGGCAACCCCACTCCCCAAACTGTGATGTGTGCCACACTACCAGTCAGGGAGTCAAGAGAAAAAGCCATCCACCCAGTGTACAACATGGCAAACGTGTGAAGACCATTGCAGAACATGCTCGAATAAAGAGAGGTGTAAAGAACCAAGCACAGATAAACAACAAAAATTTAATGAAAGAGATTGTCAATTGCAAGAATGTACATCTCAGCACCAAGCTGCTTGCAGTTGATTACCCAGCAGATTTCATTAAATCCATCTCTTGCCAGATCTGTGAGCATATTTTGGCAGATCCAGTGGAAACAACATGTAGACACTTGTTTTGCAGAACTTGCATCCTTAAATGTATCAAAGTTATGGGCAGCTATTGCCCCTCCTGCTGGTATCCTTGCTTCCCTACTGATCTGGTAACCCCAGTGAAATCCTTCCTGAACATCCTTGATAGCCTTGGTATAAGATGCCCTGTAAAGGAATGTGATGAAGAGATCTTGCATGGAAAATATGGCCAACACCTCTCCAGCCACAAGGAGATGAAAGATAGAGAGCTCTACAGCCACATAAATAAAGGTGGCCGACCGAGGCAGCATCTCCTGTCTTTGACCAGGAGAGCTCAGAAACATCGTCTGAGAGAACTGAAACGTCAAGTCAAGGCTTTTGCTGAGAAAGAAGAGGGTGGCGATATAAAGGCTGTATGCATGACTTTGTTCCTGCTAGCTTTAAGAGCAAAAAATGAACACAGACAAGCAGATGAATTGGAGGCTATAATGCAAGGGAGGGGATCTGGACTTCACCCTGCTGTCTGCCTGGCAATCCGAGTCAACACGTTTCTCAGCTGTAGCCAGTATCATAAAATGTATAGAACGGTAAAAGCTGTCACTGGGAGGCAGATCTTCCAGCCTTTGCATGCTCTTCGCACTGCTGAGAAAGCCCTCCTACCAGGCTATCATCCATTTGAGTGGAAACCTCCCTTGAAAAATGTATCCACTAACACAGAAGTGGGAATTATAGATGGACTATCAGGATTGCCACTTTCAATTGATGACTACCCAGTAGACACAATTGCAAAGAGATTTCGATATGATGCAGCCTTGGTTTGTGCCTTAAAGGACATGGAGGAGGAGATCTTGGAAGGCATGAAAGCAAAAAACCTGGATGACTATTTAAATGGTCCCTTCACTGTGGTGGTAAAAGAGTCCTGTGATGGAATGGGAGACGTCAGTGAGAAGCATGGAAGTGGGCCTGCTGTCCCAGAGAAGGCTGTTCGCTTTTCTTTCACAGTCATGAACATTGCTATAGCATATGGGAATGAAAGCAAGAGGATCTTTGAAGAAGTAAAGCCCAATTCAGAGTTGTGTTGCAAGCCTTTGTGCCTTATGCTGGCTGATGAATCGGATCATGAAACACTGACAGCAGTCCTGAGCCCCCTCATAGCAGAAAGAGAGGCTATGAAAAACAGTGAACTGCTACTTGAAATGGGAGGCATCCTGAGAACATTCAAATTCATCTTTAGGGGTACAGGATATGATGAGAAACTTGTGCGGGAAGTGGAAGGGCTGGAGGCCTCAGGTTCCACTTATATTTGTACCCTGTGTGACGCAACCCGTCTGGAGGCGTCCCAGAATTTGGTCTTCCACTCCATAACAAGAAGCCATGCTGAAAATCTGGAGCGATATGAAATATGGAGGTCCAACCCATATCACGAATCTGTTGATGAGCTCCGTGACAGAGTGAAGGGTGTTTCAGCCAAACCTTTTATTGAGACCGTTCCCTCCATAGATGCGTTGCACTGTGACATTGGCAATGCAACAGAATTCTACAGGATTTTCCAGATGGAGATCGGTGAAGTTTACAAGAATCCCGATGTGTCTAAAGAGGAGAGGAAGAGGTTGCAGTTGACTCTTGACAAACACCTCAGGAAGAAGATGAACTTGAAGCCTATGATGAGGATGAGTGGAAATTTTGCTAGGAAGCTCATGTCCAAAGAGACAGTAGAGGCAGTATGTGAATTAATAAAGTGTGAGGAAAGGCATGAAGCCCTAAAAGAACTAATGGATCTTTATCTGAAGATGAAGCCAGTGTGGCGATCTTCATGCCCTGCCAAGGAGTGTCCAGAATTGCTGTGCCAGTATAGCTACAATTCACAGCGTTTTGCTGAGCTCCTATCTACAAAGTTCAAGTACAGATATGAAGGCAAGATTACAAATTATTTCCACAAAACCCTTGCTCATGTTCCTGAAATCATTGAAAGAGATGGGTCAATTGGGGCCTGGGCAAGTGAAGGAAATGAGTCTGGAAACAAACTGTTTAGGAGG?????????????????????????????????????????????????????????????????????????????????????????????????????????????????????????????????ACACAAATCCTAACCGGCCTCTTACTGGCCGCTCACTACACCGCAGACACCACCCTAGCCTTCTCCTCCGTCGCCCATACATGCCGAAACGTACAATACGGCTGATTAATCCGCAATCTACACGCAAACGGGGCCTCATTCTTCTTCATCTGCATCTACCTCCACATCGGTCGCGGCCTCTACTACGGCTCCTACCTGTACAAAGAAACCTGAAATACAGGCATTATCCTCCTGCTCACCCTCATAGCAACCGCCTTCGTAGGCTATGTCCTACCATGGGGCCAAATATCCTTCTGAGGAGCCACAGTCATCACCAACCTATTCTCAGCCATCCCCTACATCGGCCAAACCCTCGTAGAATGGGCCTGAGGTGGCTTCTCAGTAGACAATCCCACACTAACCCGATTCTTCACACTACACTTCCTTCTCCCCTTCATAATCGCAGGCCTCACCCTAATCCACCTCACCTTTCTCCACGAATCAGGCTCAAACAACCCACTAGGCATCGTAGCGAACTCCGACAAAATCCCATTCCACCCCTACTACTCCACAAAAGACATCCTAGGATTTATCCTCCTACTCCTTCCACTAACAACCCTTGCCTTATTCTCACCCAACTTGCTAGGGGACCCAGAAAACTTCACCCCAGCAAACCCCCTAGTCACACCCCCACATATGAAACCAGAATGATACTTCCTATTTGCATACGCTATCCTACGCTCAATCCCCAACAAGCTAGGAGGAGTCCTAGCCCTAGCAGCATCAGTACTAATCCTATTCCTAATCCCCCTCCTCCACAAATCCGAACAACGTACAATAACCTTCTGTCCCCTCTCCCAACTTCTATTCTGAACCTTAGTGGCCAACCTCACCATCCTAACATGAATCGGTAGCCAACCAGTAGAACACCCCTTCATCATCATCGGCCAACTAGCCTCCCTCACCTACTTCACCATCCTCCTAATCCTCTTCCCCCTCATCGGGACCCTAGAAAACAAGATACTTAAC??????---------------------------------------------------------------------------------------------------CTCAGCCTGCTCATCCGCGCAGAACTCGGCCAACCCGGAACTCTTCTAGGAGACGACCAAATCTACAACGTAATCGTCACCGCCCATGCTTTCGTAATAATCTTCTTCATAGTAATACCCATTATGATCGGAGGATTCGGAAATTGATTAGTCCCCCTTATAATTGGCGCCCCCGACATAGCATTCCCCCGCATGAATAACATAAGCTTCTGACTACTCCCCCCTTCCTTCCTACTCCTTCTAGCCTCCTCCACAGTAGAAGCAGGAGCTGGCACAGGATGAACTGTATACCCACCACTAGCAGGTAATCTAGCCCATGCCGGTGCTTCAGTAGACTTAGCTATCTTCTCACTCCACCTAGCAGGAGTCTCCTCCATTCTGGGGGCAATTAACTTCATCACCACCGCCATCAACATAAAACCCCCAGCCCTCTCACAGTACCAAACCCCTCTATTC-------------------------------------------------------------------------------------------------------------------------------------------------------------------------------------------------------------------------------------------------------------------------------------------------------------------------------------------------------------------------------------------------------------------------------------------------------------------------------------------------------------------------------------------------------------------------------------------------------------------------------------------------------------------------------------------------------------------------------------------------------------------------------------------------------------------------------------------------------------------------------------------------------------------------------------------------------------------------------------------------------------------------------------------------------------------------------------------------------------------------------------------------------------------------------------------------------------------------------------------------------------------------------------------------------------------CACAAGAAACCCAAATTAACTGTA-GTACGGCGTAAAGAGTGGTACCATGCTATCCCA-ACAACTAAGATCAAAGTGCAACTAAGCCGTCATAAGCCCAAGATGCATCTAAAAACACCCTCAAGACGATCTTAGCACCTCC-GACTAATTAAATCCCACGAAAGCTAGGGCACAAACTGGGATTAGATACCCCACTATGCCTAGCCCTAAATCTTGATACTCCCTCCCACTAAAGTATCCGCCCGAGAACTACGAGCACAAACGCTTAAAACTCTAAGGACTTGGCGGTGCCCCAGATCCACCTAGAGGAGCCTGTTCTGTAATCGATAACCCACGATACACCCAACCCCCCCTTGCC-AAAACAGCCTATATACCGCCGTCGCCAGCCCACCT-CCCCTGAGAGTCTAACAGTGAGCGAAATAGCCCCAC----CCCGCTAGCAAGACAGGTCAAGGTATAGCCTATGGGGCGGAAGAAATGGGCTACATTTTCTAAGATAGACAACTT-CACGGAAAGGGAC-ATGAAAC-CGTCCCCAGAAGGCGGATTTAGCAGTAAAGCGGGATAATAAA--GCCCCCTTTAAACCGGCCCTGAGGCACGTACATACCGCCCGTCACCCTCCTCACAAGCTATATACA-TGCGTAA-CTAACTCCT--ACTCACCAGC--TGAAGACGAGGTAAGTCGTAACAACACGTACATACCGCCCGTCACCCTCCTCACAAGCTATATACA-TGCGTAA-CTAACTCCT--ACTCACCAGC--TGAAGACGAGGTAAGTCGTAACAA--------------------------------?????------------------------------------------------------------------------------------------------------------------------------------------------------------------------------------------------------------------------------------------------------------------------------------------------------------------------------------------------------------------------------------------------GTGAGATGAATCTAAGTTCCCTCTTAAT----------TTTCCCTCCCGGACA------ATCTTAGCCACCATGTGATAAATCAAGAGCAATTTAAAGGAGGTACAGCTCCTTT-AAAAAAGAATACAATCTTCCCTAGCGGATAA-CTACCCAA-CA---CCCCCA-----GACTGTAGGCCCTCAAGCAGCCACCAACAGAGAGTGCGTCAAAGCTCCACCCCCAAAAA---TCCAAAAACAACAGGACTCCCTTA-TCTATAACAGGCCAACCTATGACAATAGGAGAATCAATGCTAAAATGAGTAATCGGGGG--------TCACCCTCCAAAAGCGCAAGCTTACAT--CCCCACATTATTAACAGACCCTAAACTAATACTCCTAACCC--AACAAG-CCAAGTATTAAATTCACTCTGTTACCCCAACCCAGGAGCGCCCA-TTAGAAAGATTCAAATCTGCAAAAGGAACTAGGCAATCCCAAGGCCCGACTGTTTACCAAAAACATAGCCTTCAGCCAACCAAGTATTGAAGGTGATGCCTGCCCAGTGACACC-CAGTTTAACGGCCGCGGTATCCTAACCGTGCGAAGGTAGCGCAATCAATTGTCCCATAAATCGAGACTTGTATGAATGGCTAAACGAGGTCTTAACTGTCTCTTGCAGACAATCAATGAAATTGATCTTCCTGTGCAAAAGCAGGAATAACCCCATAAGACGAGAAGACCCTGTGGAACTTAAAAATCAGCGACCACTACACGC---AACCTGAAACCTACTAGGCCCACG--ACCC-CATAAAACACTGATCCGCATTTTTCGGTTGGGGCGACCTTGGAGAAAAACAAATCCTCCAAAAACAAGATCAATAAATCTTGACCAAGAACAACCCCTCAACGTGCTAACAGCAACCAGACCCAATATAA--TTGACCAATGGACCAAGCTACCCCAGGGATAACAGCGCAATCCCCTCCGAGAGCCCGTAT--ACAAGGGGGTTT-ACGACCTCGATGTTGGATCAGGACATCCTAATGGTGCAGCCGCTATT-A-----------------------------------------------------------------------------------------------------------------------------------------------------------------------------------------------------------------------------


Eudyptula_minor                 11012000000000000100511111100----03000001002000010001010020200121301001010110001002001120001201210010111101010000011120112030211101110132111011011111120021212120100002[01]11014011011110110010111111001112010[01]31012100021001001000000?111101100?1110000GACTTAATGGGCAATAGGGAAGCACTTGAGAAAGATGCCAATGACATGAAAACACAAGACAATAAAGCTCATCAGAACAATCTGAAGCAACTTTGCCGCATCTGTGGAGTTTCATTTAAAACTGATTGTTACAAGAGAACTCATCCAGTGCATGGGCCAGTGGATGATGAAACTCTGTGGCTTCTGAGAAAGAAAGAGAAAAAAGCAACCTCTTGGCCAGATCTTATTGCTAAGGTTTTTAAGATTGATGTGCGAGGGGACATTGATACTATCCATCCCACTCGATTTTGTCACAACTGCTGGAGTATTATCCATAGAAAATTCAGTAATACTCCATGTGAAGTATATTTTCCTAGGAACAGCACGATGGATTGGCAACCCCACTCCCCAAACTGTGATGTGTGCCACACTACCAGTCAGGGAGTCAAGAGAAAAAGCCATCCACCCAGTGTACAACATGGCAAACGTGTGAAGACCATTGCAGAACATGCTCGAATAAAGAGAGGTGTAAAGAACCAAGCACAGATAAACAACAAAAATTTAATGAAAGAGATTGTCAATTGCAAGAATGTACATCTCAGCACCAAGCTGCTTGCAGTTGATTACCCAGCAGATTTCATTAAATCCATCTCTTGCCAGATCTGTGAGCATATTTTGGCAGATCCAGTGGAAACAACATGTAGACACTTGTTTTGCAGAACTTGCATCCTTAAATGTATCAAGGTTATGGGCAGCTATTGCCCCTCCTGCTGGTATCCTTGCTTCCCTACTGATCTGGTAACCCCAGTGAAATCTTTCCTGAACATCCTTGATAGCCTCGGTATAAGATGCCCTGTAAAGGAATGTGATGAAGAGATCTTGCATGGAAAATATGGCCAACACCTCTCCAGCCACAAGGAGATGAAAGATAGAGAGCTCTACAGCCACATAAATAAAGGTGGCCGACCGAGGCAGCATCTCCTGTCTTTGACCAGGAGAGCTCAGAAACATCGTCTGAGAGAACTGAAACGTCAAGTCAAGGCTTTTGCTGAGAAAGAAGAGGGTGGCGATATAAAGGCTGTATGCATGACTTTGTTCCTGCTAGCTTTAAGAGCAAAAAATGAACACAGACAAGCAGATGAATTGGAGGCTATAATGCAAGGGAGGGGATCTGGACTTCACCCTGCTGTCTGCCTGGCAATCCGAGTCAACACGTTTCTCAGCTGTAGCCAGTATCATAAAATGTATAGAACGGTAAAAGCTGTCACTGGGAGGCAGATCTTCCAGCCTTTGCATGCTCTTCGCACTGCTGAGAAAGCCCTCCTACCAGGCTATCATCCATTTGAGTGGAAACCTCCCTTGAAAAATGTATCCACTAACACAGAAGTGGGAATTATAGATGGACTATCAGGATTGCCACTTTCAATTGATGACTACCCAGTAGACACAATTGCAAAGAGATTTCGATATGATGCAGCCTTGGTTTGTGCCTTAAAGGACATGGAGGAGGAGATCTTGGAAGGCATGAAAGCAAAAAACCTGGATGACTATTTAAATGGTCCCTTCACTGTGGTGGTAAAAGAGTCCTGTGATGGAATGGGAGACGTCAGTGAGAAGCATGGAAGTGGGCCTGCTGTCCCAGAGAAGGCTGTTCGCTTTTCTTTCACAGTCATGAACATTGCTATAGCATATGGGAATGAAAGCAAGAGGATCTTTGAAGAAGTAAAGCCCAATTCAGAGTTGTGTTGCAAGCCTTTGTGCCTTATGCTGGCTGATGAATCGGATCATGAAACACTGACAGCAATCCTGAGCCCCCTCATAGCAGAAAGAGAGGCTATGAAAAACAGTGAACTGCTACTTGAAATGGGAGGCATCCTGAGAACATTCAAATTCATCTTTAGGGGTACAGGATATGATGAGAAACTTGTGCGGGAAGTGGAAGGGCTGGAGGCCTCAGGTTCCACTTATATTTGTACCCTGTGTGA?GCAACCCGCCTGGAGGCGTCCCAGAATTTGGTCTTCCACTCCATAACAAGAAGCCATGCTGAAAATCTGGAGCGATATGAAATATGGAGGTCCAACCCATATCACGAATCTGTTGATGAGCTCCGTGACAGAGTGAAGGGTGTTTCAGCCAAACCTTTTATTGAGACCGTTCCCTCCATAGATGCATTGCACTGTGACATTGGCAATGCAACAGAATTCTACAGGATTTTCCAGATGGAGATTGGCGAAGTTTACAAGAATCCTGATGTGTCTAAAGAGGAGAGGAAGAGGTTGCAGTTGACTCTTGACAAACACCTCAGGAAGAAGATGAACTTGAAGCCTATGATGAGGATGAGTGGAAATTTTGCTAGGAAGCTCATGTCCAAAGAGACAGTAGAGGCAGTATGTGAATTAATAAAGTGTGAGGAAAGGCATGAAGCCCTAAAAGAACTAATGGATCTTTATCTGAAGATGAAGCCAGTGTGGCGATCTTCATGCCCTGCCAAGGAGTGTCCAGAATTGCTGTGCCAGTATAGCTACAATTCACAGCGTTTTGCTGAGCTCCTATCTACAAAGTTCAAGTACAGATATGAAGGCAAGATTACAAATTATTTCCACAAAACCCTTGCTCATGTTCCTGAAATCATTGAAAGAGATGGGTCAATTGGGGCCTGGGCAAGTGAAGGAAATGAGTCTGGAAACAAACTGTTTAGGAGGATGGCCCCCAACCTCCGAAAATCTCACCCCCTCCTAAAAATAATCAACAACTCCCTAATTGACCTACCCACCCCATCAAACATTTCCACCTGATGAAACTTCGGATCACTCCTAGGTATTTGCCTAATCACACAAATCCTAACCGGCCTCCTACTAGCCGCCCATTACACTGCAGACACAACCCTAGCCTTCTCCTCCATCGCCCACACATGCCGAAATGTACAGTACGGCTGACTAATCCGCAACCTACACGCAAACGGAGCCTCATTCTTCTTTATCTGCATCTACCTTCACATCGGCCGCGGACTCTACTACGGCTCCTACCTATATAAAGAAACCTGAAACACAGGCATTATCCTCTTAATCACCCTCATAGCAACCGCCTTCGTGGGCTATGTCCTGCCATGAGGCCAAATATCCTTCTGAGGAGCCACAGTCATTACCAACTTATTCTCGGCTATCCCCTACATCGGCCAAACTCTTGTAGAATGAGCCTGAGGCGGCTTCTCAGTAGACAACCCTACACTAACCCGATTCTTCGCACTACACTTCCTCCTTCCATTCATAATTACAGGCCTCACCCTAATTCACCTCACCTTCCTCCACGAATCTGGCTCAAACAATCCACTAGGCATCGTAGCTAATTCCGACAAAATCCCATTCCACCCCTACTACTCCACAAAAGACATCCTAGGGTTCATACTCTTACTCCTCCCACTCACCACCCTCGCCCTATTCTCACCCAACCTTCTAGGAGACCCAGAAAACTTTACCCCAGCAAACCCTCTAGTCACACCTCCACACATCAAACCAGAATGATACTTCCTATTTGCCTACGCTATTCTACGGTCAATTCCCAATAAACTGGGAGGAGTACTAGCCCTAGCAGCATCCGTACTAATCCTATTCCTAATTCCCCTTCTCCACAAATCCAAACAACGCTCAATAGCCTTCCGCCCCCTCTCCCAACTCCTATTCTGAACCCTAGTAGCCAACCTTACCATCCTAACATGAGTAGGTAGCCAACCAGTAGAGCACCCCTTCATCATCATCGGCCAACTAGCCTCCCTCACCTATTTCACCATTCTCCTAATCCTCTTCCCCCTCGCCGGGACCCTAGAAAACAAGATACTCAGC??????---------------------------------------------------------------------------------------------------CTCAGCTTACTCATCCGTGCAGAACTTGGCCAACCTGGAACTCTCCTAGGAGACGACCAAATCTATAATGTAATCGTCACTGCTCATGCCTTCGTAATAATCTTCTTCATAGTAATACCCATCATGATTGGAGGATTTGGAAACTGACTAGTACCCCTTATAATTGGCGCCCCCGACATAGCATTTCCCCGCATAAACAACATAAGCTTCTGACTACTACCCCCCTCCTTCCTGCTCCTACTAGCCTCTTCCACAGTAGAAGCAGGAGCCGGCACAGGGTGAACAGTATATCCCCCTCTAGCAGGCAACCTAGCCCACGCCGGTGCATCAGTAGACCTAGCCATCTTCTCACTCCACTTAGCAGGAATCTCTTCCATCCTAGGAGCAATCAACTTCATCACCACAGCCATCAACATAAAACCTCCAGCCCTATCACAATACCAAACCCCCCTATTC------------------------------------------------------------------------------------------------------------------------------------------------------------------------------------------------------------------------------------------------------------------------------------------------------------------------------------------------------------------------------------------------------------------------------------------------------------------------------------------------------------------------------------------------------------------------------------------------------------------------------------------------------------------------------------------------------------------------------------------------------------------------------------------------------------------------------------------------------------------------------------------------------------------------------------------------------------------------------------------------------------------------------------AAAGACTTAGTCCTAACCTTACTGTTAATTCCTGCTAAATGTATACATGCAAGTATCTGCGCCCCAGTGTAAATGCCCTAAAGCTCTCACAACCCAGACGAAAGGAGCGGGCATCAGGCTCGCCCACCGC-----CGCAGCCCAAGACGCCTTGCTTAGCCACACCCCCACGGGTACTCAGCAGTAACTAGTATTAAGCAATGAGTGAAAACTCGACTTAGTTATAGCAGCACCTAAGGGTTGGTAAATCTTGTGCCAGCCACCGCGGTCACACAAGGAACCCAAATTAACTGTA-ACACGGCGTAAAGAGTGGTACCATGCTATCCTA-ACAACTAAGATCGAAATACAACTAAGCCGTCATAAGCCCAAGATGTACCTAAGGACACCCTCAAGATGATCTTAGCACCCTC-GACTGATTAAATCCCACGAAAGCTAGAACACAAACTGGGATTAGATACCCCACTATGCCTAGCCCTAAATCTTGATACTTTCTACCACCAAAGTGTCCGCCTGAGAACTACGAGCACAAACGCTTAAAACTCTAAGGACTTGGCGGTGCCCCAAACCCACCTAGAGGAGCCTGTTCTATAATCGATAACCCACGATGCACCCAACCACTCCTTGCC-AAAACAGCCTATATACCGCCGTCGCCAGCCCACCT-CCCCTGAGAGCCTAACAGTGAGCCTAATAGCCC-------TCCGCTAGCAAGACAGGTCAAGGTATAGCCTATGGAGTGGAAGAAATGGGCTACATTTTCTAAGATAGATACTTT-CACGAAAGGGGAC-ATGAAACTCGTCCCTAGAAGGCGGATTTAGCAGTAAAGCGGGATAATAAA--GCCCTCTTTAAACCGGCCCTGAGGCACGTACATACCGCCCGTCACCCTCCTCACAAGCTACATGCA-TATATAAACTAATGCTC--GCCCA-CAGC--TGAAGACGAGGTAAGTCGTAACAACACGTACATACCGCCCGTCACCCTCCTCACAAGCTACATGCA-TATATAAACTAATGCTC--GCCCA-CAGC--TGAAGACGAGGTAAGTCGTAACAAGGTAAGTGTACCGGAAGGTGCACTTAGCATAT?????--------------------------------------------------------------------------------------------------------------------------------------------------------------------------------------------------------------------------------------------------------------------------------------------------------------------------------------------------------------------------------------------GCCTGTGAAATGAATCTAAGTTCTCTCTTAAT------CTTTTTTCCCCCCCGGACACA----ACCCTAACCATCATGTGATAGATCAAGAATAATTTAAAGGGGGTACAGCCCCTTT-AAAAAAGAACACAACCTCCTCTAGCGGATAA-CTGCCTGACTA---TCCCCA-----GACTGTAGGCCCTCAAGCAGCCACCAACAAAGAATGCGTCAAAGCTCTACCCTCAAAAAAT-CTAAAAACCAACAGGACTCCCTTA-TCCATAACAGGCCAACCTATAACAATAGGAGAATTAATGCTAAAATGAGTAATCGGGGG--------CCACCCTCTAGA-GCGCAAGCTTACAT--CACCACATTATTAACAGACCATAAACCAATACTCCCAATCC--AACAAG-CCGAGTATTAAATCTGTCCTGTTAGCCCAACTCAGGAGCGCCCA-TTAGAAAGATTCAAATCTGCAAAAGGAACTAGGCAATCTCAAGGCCCGACTGTTTACCAAAAACATAGCCTTCAGCCAGCCAAGTATTGAAGGTGATGCCTGCCCAGTGACACTTCTGTTTAACGGCCGCGGTATCCTAACCGTGCGAAGGTAGCGCAATCAATTGTCCCATAAATCGAGACTTGTATGAATGGCTAAACGAGGTCTTAACTGTCTCTTGCAGACAATCAATGAAATTGATCTTCCTGTGCAAAAGCAGGAATAAGCCCATAAGACGAGAAGACCCTGTGGAACTTGAAAATCAGCGACCACCACACAC---AACCCAAAACCTACTAGGCCCACG--ATCCAAACAAAACGCTGGTCCGCATTTTTCGGTTGGGGCGACCTTGGAGAAAAGCAAATCCTCCAAAAATAAGATCC-TACCTCTTAACCAAGAGTAACCCCTCAACGTGCTAACAGCAACCAGACCCAATACAA--TTGACCAATGGACCAAGCTACCCCAGGGATAACAGCGCAATCCCCTCCAAGAGCCCATATCGACGAGGGGGTTT-ACGACCTCGATGTTGGATCAGGACATCCTAATGGTGCAGCCGCTATTTAAGGGTTCGTTTGTTCAACGATTAACAGTCCTACGTGATCTGAGTTCAGACCGGAGTAAT------------------------------------------------------------------------------------------------------------------------------------------------------------------


Spheniscus_demersus             21101000010000000000011111100----00103200100011010000001111100221001001010111001012001100010201210010112101000000111220112041211101110132110011011111121121212120100002[01]11014011011110110010111111001112010131012110010110110211000?11110110??11100?0GACTTAATGGGCAATAGGCAAGCACTTGAGAAAGATGCCAATGACATGAAAACACAAGACAATAAAGCTCATCAGAACAATCTGAAGCAACTTTGCCGCATCTGTGGAGTTTCATTTAAAACTGATTGTTACAAGAGAACTCATCCAGTGCATGGGCCAGTGGATGATGAAACTCTGTGGCTTCTGAGAAAGAAAGAGAAAAAAGCAACCTCTTGGCCGGATCTTATTGCTAAGGTTTTTAAGATTGATGTGCGAGGGGACATTGATACTATCCATCCCACTCGATTTTGTCACAACTGCTGGAGTATTATCCATAGAAAATTCAGTAATACTCCATGTGAAGTATATTTTCCTAGGAACAGCACGATGGATTGGCAACCCCACTCCCCAAACTGTGATGTGTGCCACACTACCAGTCAGGGAGTCAAGAGAAAAAGCCATCCACCCAGTGTACAACATGGCAAACGTGTGAAGACCATTGCAGAACATGCTCGAATAAAGAGAGGTGTAAAGAACCAAGCACAGATAAACAACAAAAATTTAATGAAAGAGATTGTCAATTGCAAGAATGTACATCTCAGCACCAAGCTGCTTGCAGTTGATTACCCAGCAGATTTCATTAAATCCATCTCTTGCCAGATCTGTGAGCATATTTTGGCAGATCCAGTGGAAACAACATGTAGACACTTGTTTTGCAGAACTTGTATCCTTAAATGTATCAAGGTTATGGGCAGCTATTGCCCCTCCTGCTGGTATCCTTGCTTCCCTACTGATCTGGTAACCCCAGTGAAATCCTTCCTGAACATCCTTGATGGCCTTGGTATAAGATGCCCTGTAAAGGAATGTGATGAAGAGATCTTGCATGGAAAATATGGCCAACACCTCTCCAGCCACAAGGAGATGAAAGATAGAGAGCTCTACAGCCACATAAATAAAGGTGGCCGACCGAGGCAGCATCTCCTGTCTTTGACCAGGAGAGCTCAGAAACATCGTCTGAGAGAACTGAAACGTCAAGTCAAGGCTTTTGCTGAGAAAGAAGAGGGTGGCGATATAAAGGCTGTATGCATGACTTTGTTCCTGCTAGCTTTAAGAGCAAAAAATGAACACAGACAAGCAGATGAATTGGAGGCTATAATGCAAGGGAGGGGATCTGGACTTCACCCTGCTGTCTGCCTGGCAATTCGAGTCAACACGTTTCTCAGCTGTAGCCAGTATCATAAAATGTATAGAACGGTAAAAGCTGTCACTGGGAGGCAGATCTTCCAGCCTTTGCATGCTCTTCGCACTGCTGAGAAAGCCCTCCTACCAGGCTATCATCCATTTGAGTGGAAACCTCCCTTGAAAAATGTATCCACTAACACAGAAGTGGGAATTATAGATGGACTATCAGGATTGCCACTTTCAATTGATGACTACCCAGTAGACACAATTGCAAAGAGATTTCGATATGATGCAGCCTTGGTTTGTGCCTTAAAGGACATGGAGGAGGAGATCTTGGAAGGCATGAAAGCAAAAAACCTGGATGACTATTTAAATGGTCCGTTCACTGTGGTGGTAAAAGAGTCCTGTGATGGAATGGGAGACGTCAGTGAGAAGCATGGAAGTGGGCCTGCTGTCCCAGAGAAGGCTGTTCGCTTTTCTTTCACAGTCATGAACATTGCTATAGCATATGGGAATGAAAGCAAGAGGATCTTTGAAGAAGTAAAGCCCAATTCAGAGTTGTGTTGCAAGCCTTTGTGCCTTATGCTGGCTGATGAATCGGATCATGAAACACTGACAGCAATCCTGAGCCCCCTCATAGCAGAAAGAGAGGCTATGAAAAACAGTGAACTGCTACTTGAAATGGGAGGCATCCTGAGAACATTCAAATTCATCTTTAGGGGTACAGGATATGATGAGAAACTTGTGCGGGAAGTGGAAGGGCTGGAGGCCTCAGGTTCCACTTATATTTGTACCCTGTGTGACGCAACCCGCCTGGAGGCGTCCCAGAATTTGGTCTTCCACTCCATAACAAGAAGCCATGCTGAAAATCTGGAGCGATATGAAATATGGAGGTCCAACCCATATCACGAATCTGTTGATGAGCTCCGTGACAGAGTGAAGGGTGTTTCAGCCAAACCTTTTATTGAGACCGTTCCCTCCATAGATGCGTTGCACTGTGACATTGGCAATGCAACAGAATTCTACAGGATTTTCCAGATGGAGATTGGCGAAGTTTACAAGAATCCTGATGTGTCTAAAGAGGAGAGGAAGAGGTTGCAGTTGACTCTTGACAAACACCTCAGGAAGAAGATGAACTTGAAGCCTATGATGAGGATGAGTGGAAATTTTGCTAGGAAGCTCATGTCCAAAGAGACAGTAGAGGCAGTATGTGAATTAATAAAGTGTGAGGAAAGGCATGAAGCCCTAAAAGAACTAATGGATCTTTATCTGAAGATGAAGCCAGTGTGGCGATCTTCATGCCCTGCCAAGGAGTGTCCAGAATTGCTGTGCCAGTATAGCTACAATTCACAGCGTTTTGCTGAGCTCCTATCTACAAAGTTCAAGTACAGATATGAAGGCAAGATTACAAATTATTTCCACAAAACCCTTGCTCATGTTCCTGAAATCATTGAAAGAGATGGGTCAATTGGGGCCTGGGCAAGTGAAGGAAATGAGTCTGGAAACAAACTGTTTAGGAGG--------------------------???????????????????????????????????????????????????????????????????????????????????????????????????????ACACAAATCCTAACTGGCCTCCTACTAGCTGCCCACTATACTGCAGACACAACCCTAGCCTTCTCATCCGTCGCCCACATATGCCGAAACGTACAATACGGCTGACTAATCCGCAACTTACACGCAAACGGAGCCTCATTCTTCTTTATCTGTATCTACCTGCATATCGGCCGCGGACTCTACTACGGCTCCTACCTATACAAAGAAACCTGAAACACAGGCATCATCCTCCTACTTACCCTCATAGCAACCGCCTTCGTAGGCTACGTCCTACCATGAGGCCAGATATCCTTTTGAGGAGCTACAGTCATTACTAACCTATTCTCAGCTATCCCTTACATTGGCCAAACTCTCGTAGAATGAGCTTGAGGCGGCTTCTCAGTAGACAACCCCACCCTAACCCGATTCTTCGCACTACACTTCCTTCTCCCCTTCATAATCACAGGCCTCACCCTCATCCACCTCACCTTCCTCCACGAATCAGGCTCAAACAATCCACTAGGTATCGTAGCCAACTCCGACAAAATCCCATTCCACCCCTACTACTCCACAAAAGATATTCTAGGATTCATACTCCTACTCCTTCCACTAACAACCTTAGCCCTATTCTCACGCAACCTATTAGGAGACCCAGAAAACTTCACCCCAGCAAACCCCCTAGTCACACCTCCACACATTAAACCAGAATGATACTTCCTATTTGCCTACGCCATCCTACGCTCAATCCCCAACAAACTAGGAGGAGTACTAGCCCTAGCAGCATCCGTACTAATCCTATTCCTAATACCCCTCCTCCACAAATCTAAACAGCGCACAATAGCCTTCCGTCCACTCTCCCAACTCCTATTCTGAGCCCTAGTAGCCAACCTCATTATCCTAACGTGAATTGGCAGCCAACCAGTAGAACATCCCTTCATTGCCATCGGCCAATTAGCCTCCTTCACCTACTTCACCACCCTCCTAATTCTCTTTCCCCTTGCCGGAGCCCTAGAAAATAAAATACTTAA???????---------------------------------------------------------------------------------------------------CTCAGCCTACTCATCCGCGCAGAACTCGGTCAACCCGGAACCCTCCTAGGAGACGACCAAATCTACAATGTAATTATCACCGCCCATGCCTTCGTAATAATCTTCTTCATAGTAATACCTATCATAATCGGAGGATTTGGAAACTGACTAGTCCCACTTATAATCGGCGCCCCCGACATAGCATTTCCCCGCATAAATAACATAAGCTTTTGACTACTACCCCCCTCCTTCCTACTCCTACTAGCCTCCTCCACAGTAGAAGCAGGAGCCGGCACAGGATGAACCGTATACCCACCATTAGCAGGCAACCTAGCCCATGCCGGCGCATCAGTAGACCTAGCTATTTTTTCACTCCACCTAGCAGGAATCTCCTCCATCCTAGGAGCAATCAACTTCATCACCACCGCCACTAACATAAAACCCCCAGCCCTATCACAATACCAAACCCCCCTGTTC-------------------------------------------------------------------------------------------------------------------------------------------------------------------------------------------------------------------------------------------------------------------------------------------------------------------------------------------------------------------------------------------------------------------------------------------------------------------------------------------------------------------------------------------------------------------------------------------------------------------------------------------------------------------------------------------------------------------------------------------------------------------------------------------------------------------------------------------------------------------------------------------------------------------------------------------------------------------------------------------------------------------------------------------------------------------------------------------------------------------------------------------------------------------------------------------------------------------------------------------------------------------------------------------------------------------?????????CCCAAATTAACTGTA-GTACGGCGTAAAGAGTGGCACCATGCTATCCTG-CCAACTAAGATCAAAATGCAACTAAGCCGTCATAAGCCAAAGATGCATCTAAAACCACCCTCAACACGATCTTAGCCTCTCC-GACTAATTAAACCCCACGAAAGCTAGGGCACAAACTGGGATTAGATACCCCACTATGCCTAGCCCTAAATCTTGATACTTCCTACCACTAAAGTATCCGCCCGAGAACTACGAGCACAAACGCTTAAAACTCTAAGGACTTGGCGGTGCCCCAGACCCACCTAGAGGAGCCTGTTCTATAATCGATAACCCACGATACACCCAACCACCCCTTGCC-AAAACAGCCTATATACCGCCGTCGCCAGCCCACCT-CTCCTGAGAGTCCAACAGTGAGCATAATAGCCCCACA---TCCGCTAGCAAGACAGGTCAAGGTATAGCCTATGGGATGGAAGAAATGGGCTACATTTTCTAAGATAGACAATTT-CACGGAAGGGGAC-ATGAAAC-CGTCCCTAAAAGGCGGATTTAGCAGTAAAGCGGGATAATAAA--GCCCCCTTTAAACTGGCCCTGAGGCACGTACATACCGCCCGTCACCCTCCTCACAAGCTACACACA-CACATAA-CTAATACGTTCCCCCACCAGC--TGAAGACGAGGTAAGTCGTAACAACACGTACATACCGCCCGTCACCCTCCTCACAAGCTACACACA-CACATAA-CTAATACGTTCCCCCACCAGC--TGAAGACGAGGTAAGTCGTAACAA--------------------------------?????-------------------------------------------------------------------------------------------------------------------------------------------------------------------------------------------------------------------------------------------------------------------------------------------------------------------------------------------------------------------------------------------TGCCTGTGAAATGAATCTAAGTTCTCTCTTAAT----------TTCCTCTCCCGGACACTAATCATCCAAACCATCATGTGATAAATCAAGAGTAATTTAAAGGAGGTACAGCTCCCTT-AAAAAAGAATACAACCTCCCCTAGCGGATAA-CTACCCGACCA----CCCCA-----AACTGTAGGCCTTCAAGCAGCCACCAACAAAGAATGCGTCAAAGCTCTACTCTCAAAAAAA-TTCAAAAACAACAGGACTCCCTT?-TCCATAACAGGCCAACCTATAACAATAGGAGAATCAATGCTAAAATGAGTAATCGGGGG--------CCACCCTCTAGA-GCGCAAGCTTACAT--CACCACATTATTAACAGACCTTAAACTAATACTCCCAACCC--AACAAG-CCAAGTATTAAATCTGCCCTGTTAGCCCAACTCAGGAGCGCCCA-TTAGAAAGATCCAAATCTGCAAAAGGAACTAGGCAACCTCAAGGCCCGACTGTTTACCAAAAACATAGCCTTCAGCCAACCAAGTATTGAAGGTGATGCCTGCCCAGTGACACT-CTGTTTAACGGCCGCGGTATCCTAACCGTGCGAAGGTAGCGCAATCAATTGTCCCATAAATCGAGACTTGTATGAATGGCTAAACGAGGTCTTAACTGTCTCTTGCAGATAATCAATGAAATTGATCTTCCTGTGCAAAAGCAGGAATAAACCCATAAGACGAGAAGACCCTGTGGAACTTAAAAATCAGCAACCACCATACAC---ACTCCAAAACCTACTAGGCCCACGCGATCCTAACAAAACACTGGTCTGCATTTTTCGGTTGGGGCGACCTTGGAGAAAAACAAATCCTCCAAAAACAAGACCA-TACCTCTTGACCAAGAGCAACCCCTCGACGTACTAACAGCAACCAGACCCAATATAA--TTGACCAATGGACCAAGCTACCCCAGGGATAACAGCGCAATCTCCTCCAAGAGCCCATAT--ACGAGG?GGTTT-ACGACCTCGATGTTGGATCAGGACATCCTAATGGTGCAGC-GCTATT-AAGGGTTCGTTTGTTCAACGATTAACAGTTCTACGTGATCTGAGTTCAGACCGGAGCAATCCAGGTCGG---------------------------------------------------------------------------------------------------------------------------------------------------------


Spheniscus_magellanicus         21101000010000000000011111100----00102100300011010000100111110?21001001020111001012001100010201210010112101000000111220112041211101110132110011011111121121212120100002111014011011110110010111111001112010131012110010110110211000?11110110??11100?0GACTTAATGGGCAATAGGCAAGCACTTGAGAAAGATGCCAATGACATGAAAACACAAGACAATAAAGCTCATCAGAACAATCTGAAGCAACTTTGCCGCATCTGTGGAGTTTCATTTAAAACTGATTGTTACAAGAGAACTCATCCAGTGCATGGGCCAGTGGATGATGAAACTCTGTGGCTTCTGAGAAAGAAAGAGAAAAAAGCAACCTCTTGGCCGGATCTTATTGCTAAGGTTTTTAAGATTGATGTGCGAGGGGACATTGATACTATCCATCCCACTCGATTTTGTCACAACTGCTGGAGTATTATCCATAGAAAATTCAGTAATACTCCATGTGAAGTATATTTTCCTAGGAACAGCACGATGGATTGGCAACCCCACTCCCCAAACTGTGATGTGTGCCACACTACCAGTCAGGGAGTCAAGAGAAAAAGCCATCCACCCAGTGTACAACATGGCAAACGTGTGAAGACCATTGCAGAACATGCTCGAATAAAGAGAGGTGTAAAGAACCAAGCACAGATAAACAACAAAAATTTAATGAAAGAGATTGTCAATTGCAAGAATGTACATCTCAGCACCAAGCTGCTTGCAGTTGATTACCCAGCAGATTTCATTAAATCCATCTCTTGCCAGATCTGTGAGCATATTTTGGCAGATCCAGTGGAAACAACATGTAGACACTTGTTTTGCAGAACTTGTATCCTTAAATGTATCAAGGTTATGGGCAGCTATTGCCCCTCCTGCTGGTATCCTTGCTTCCCTACTGATCTGGTAACCCCAGTGAAATCCTTCCTGAACATCCTTGATGGCCTTGGTATAAGATGCCCTGTAAAGGAATGTGATGAAGAGATCTTGCATGGAAAATATGGCCAACACCTCTCCAGCCACAAGGAGATGAAAGATAGAGAGCTCTACAGCCACATAAATAAAGGTGGCCGACCGAGGCAGCATCTCCTGTCTTTGACCAGGAGAGCTCAGAAACATCGTCTGAGAGAACTGAAACGTCAAGTCAAGGCTTTTGCTGAGAAAGAAGAGGGTGGCGATATAAAGGCTGTATGCATGACTTTGTTCCTGCTAGCTTTAAGAGCAAAAAATGAACACAGACAAGCAGATGAATTGGAGGCTATAATGCAAGGGAGGGGATCTGGACTTCACCCTGCTGTCTGCCTGGCAATTCGAGTCAACACGTTTCTCAGCTGTAGCCAGTATCATAAAATGTATAGAACGGTAAAAGCTGTCACTGGGAGGCAGATCTTCCAGCCTTTGCATGCTCTTCGCACTGCTGAGAAAGCCCTCCTACCAGGCTATCATCCATTTGAGTGGAAACCTCCCTTGAAAAATGTATCCACTAACACAGAAGTGGGAATTATAGATGGACTATCAGGATTGCCACTTTCAATTGATGACTACCCAGTAGACACAATTGCAAAGAGATTTCGATATGATGCAGCCTTGGTTTGTGCCTTAAAGGACATGGAGGAGGAGATCTTGGAAGGCATGAAAGCAAAAAACCTGGATGACTATTTAAATGGTCCGTTCACTGTGGTGGTAAAAGAGTCCTGTGATGGAATGGGAGACGTCAGTGAGAAGCATGGAAGTGGGCCTGCTGTCCCAGAGAAGGCTGTTCGCTTTTCTTTCACAGTCATGAACATTGCTATAGCATATGGGAATGAAAGCAAGAGGATCTTTGAAGAAGTAAAGCCCAATTCAGAGTTGTGTTGCAAGCCTTTGTGCCTTATGCTGGCTGATGAATCGGATCATGAAACACTGACAGCAATCCTGAGCCCCCTCATAGCAGAAAGAGAGGCTATGAAAAACAGTGAACTGCTACTTGAAATGGGAGGCATCCTGAGAACATTCAAATTCATCTTTAGGGGTACAGGATATGATGAGAAACTTGTGCGGGAAGTGGAAGGGCTGGAGGCCTCAGGTTCCACTTATATTTGTACCCTGTGTGACGCAACCCGCCTGGAGGCGTCCCAGAATTTGGTCTTCCACTCCATAACAAGAAGCCATGCTGAAAATCTGGAGCGATATGAAATATGGAGGTCCAACCCATATCACGAATCTGTTGATGAGCTCCGTGACAGAGTGAAGGGTGTTTCAGCCAAACCTTTTATTGAGACCGTTCCCTCCATAGATGCGTTGCACTGTGACATTGGCAATGCAACAGAATTCTACAGGATTTTCCAGATGGAGATTGGCGAAGTTTACAAGAATCCTGATGTGTCTAAAGAGGAGAGGAAGAGGTTGCAGTTGACTCTTGACAAACACCTCAGGAAGAAGATGAACTTGAAGCCTATGATGAGGATGAGTGGAAATTTTGCTAGGAAGCTCATGTCCAAAGAGACAGTAGAGGCAGTATGTGAATTAATAAAGTGTGAGGAAAGGCATGAAGCCCTAAAAGAACTAATGGATCTTTATCTGAAGATGAAGCCAGTGTGGCGATCTTCATGCCCTGCCAAGGAGTGTCCAGAATTGCTGTGCCAGTATAGCTACAATTCACAGCGTTTTGCTGAGCTCCTATCTACAAAGTTCAAGTACAGATATGAAGGCAAGATTACAAATTATTTCCACAAAACCCTTGCTCATGTTCCTGAAATCATTGAAAGAGATGGGTCAATTGGGGCCTGGGCAAGTGAAGGAAATGAGTCTGGAAACAAACTGTTTAGGAGG--------------------------???????????????????????????????????????????????????????????????????????????????????????????????????????ACACAAATCCTAACTGGCCTCCTACTAGCTGCCCACTATACTGCAGACACAACCCTAGCCTTCTCATCCGTCGCCCACATATGCCGAAACGTACAATACGGCTGACTAATCCGCAACCTACATGCAAACGGAGCCTCATTCTTCTTTATCTGTATCTACCTGCATATCGGCCGCGGACTCTACTACGGCTCCTACCTATACAAAGAAACCTGAAACACAGGCATCATGCTGCTACTTACGCTCATAGCAACCGCCTTCGTAGGCTACGTCCTACCATGAGGCCAGATATCCTTTTGAGGAGCCACAGTCATTACTAACCTATTCTCAGCTATCCCTTACATTGGCCAAACTCTCGTAGAATGAGCTTGAGGCGGCTTCTCAGTAGACAACCCGACTCTAACTCGATTCTTCGCACTACACTTCCTTCTCCCCTTCATAATCACAGGCCTCACCCTCATCCACCTCACCTTCCTCCACGAATCAGGCTCAAACAATCCACTAGGTATCGTAGCCAACTCCGACAAAATCCCATTCCACCCCTACTACTCCACAAAAGATATTCTAGGATTTATACTCCTACTCCTTCCACTAACAACCCTTGCCCTATTCTCACCCAACCTATTAGGAGACCCAGAAAACTTCACCCCAGCAAACCCCCTAGTCACACCTCCACACATTAACCCAGAATATCACTTCCTATTTGCCTACGCCATCCTACGCTCAATCCCCAACAAACTAGGAGGAGTCCTAGCCCTAGCAGCATCCGTACTAATCCTATTCCTAATACCCCTCCTCCACAAATCTAAACAGCGCACAATAGCCTTCCGTCCACTCTCCCAACTCCTATTCTGAACCCTAGTAGCCAACCTCATTATCCTAACGTGAGTTGGCAGCCAACCAGTAGAACATCCCTTCATTATCATCGGTCAATTAGCCTCCTTCACCTACTTCACCACCCTCCTAATTCTCTTTCCCCTTGCCGGAGCCCTAGAAAACAAAATACTCAAT??????---------------------------------------------------------------------------------------------------CTCAGCCTGCTCATCCGCGCAGAACTCGGTCAACCCGGAACCCTCCTAGGAGACGACCAGATCTACAATGTAATTCTTACCGCCCATGCCTTCGTAATAATCTTCTTCATAGTAATACCTATCATAATCGGAGGATTTGGAAACTGACTAGTCCCACTTATAATCGGCGCCCCCGACATAGCATTTCCCCGCATAAATAACATAAGCTTTTGACTACTACCTCCCTCCTTCCTACTCCTACTAGCCTCCTCCACAGTAGAAGCAGGAGCCGGCACAGGATGAACCGTATACCCACCATTAGCAGGCAACCTAGCCCATGCCGGCGCATCAGTAGACCTAGCCATTTTTTCACTCCACCTAGCAGGAATCTCCTCCATCCTAGGAGCAATCAACTTCATCACCACCGCCATCAACATAAAACCCCCAGCCCTCTCACAATACCAAACCCCCCTATTC-------------------------------------------------------------------------------------------------------------------------------------------------------------------------------------------------------------------------------------------------------------------------------------------------------------------------------------------------------------------------------------------------------------------------------------------------------------------------------------------------------------------------------------------------------------------------------------------------------------------------------------------------------------------------------------------------------------------------------------------------------------------------------------------------------------------------------------------------------------------------------------------------------------------------------------------------------------------------------------------------------------------------------------------------------------------------------------------------------------------------------------------------------------------------------------------------------------------------------------------------------------------------------------------------------------------CACAAGAGACCCAAATTAACTGTA-GTACGGCGTAAAGAGTGGCACCATGCTATCCTA-CCAACTAAGATCAAAATGCAACTAAGCCGTCATAAGCCAAAGATGCATCTAAAACCACCCTCAACACGATCTTAGCCTCTCC-GACTAATTAAACCCCACGAAAGCTAGGGCACAAACTGGGATTAGATACCCCACTATGCCTAGCCCTAAATCTTGATACTTCCTACCACTAAAGTATCCGCCCGAGAACTACGAGCACAAACGCTTAAAACTCTAAGGACTTGGCGGTGCCCCAGACCCACCTAGAGGAGCCTGTTCTATAATCGATAACCCACGATACACCCAACCACCCCTTGCC-AAAACAGCCTATATACCGCCGTCGCCAGCCCACCT-CTCCTGAGAGCCCAACAGTGAGCATAATAGCCCCACA---TCCGCTAGCAAGACAGGTCAAGGTATAGCCTATGGGATGGAAGAAATGGGCTACATTTTCTAAGATAGACAATTT-CACGGAAGGGGAC-ATGAAAC-CGTCCCTAAAAGGCGGATTTAGCAGTAAAGCGGGATAATAAA--GCCCCCTTTAAACTGGCCCTGAGGCACGTACATACCGCCCGTCACCCTCCTCACAAGCTACACACA-CATATAA-CTAATACGT-CCCCCACCAGC--TGAAGACGAGGTAAGTCGTAACAACACGTACATACCGCCCGTCACCCTCCTCACAAGCTACACACA-CATATAA-CTAATACGT-CCCCCACCAGC--TGAAGACGAGGTAAGTCGTAACAA--------------------------------?????-------------------------------------------------------------------------------------------------------------------------------------------------------------------------------------------------------------------------------------------------------------------------------------------------------------------------------------------------------------------------------------------TGCCTGTGAAATGAATCTAAGTTCTCTCTTAAT---------TTTCCTCTCCCGGACACTAATCATCCAAACCACCATGTGATAAATCAAGAGTAATTTAAAGGAGGTACAGCTCCCTT-AAAAAAGAATACAACCTTCCCTAGCGGATAA-CTACCCGACCG----CCCCA-----AACTGTAGGCCTTCAAGCAGCCACCAACAAAGAATGCGTCAAAGCTCTACTCCCAAAAAAA-TTCAAAAACAACAGGACTCCCTTA-TCCATAACAGGCCAACCTATAACAATAGGAGAATCAATGCTAAAATGAGTAATCGGGGG--------CCACCCTCTAGA-GCGCAAGCTTACAT--CGCCACATTATTAACAGACCTTAAACTAATACTCCCAACCC--AACAAG-CCAAGTATTAAATCTGCCCTGTTAGCCCAACTCAGGAGCGCCCA-TTAGAAAGATCCAAATCTGCAAAAGGAACTAGGCAACCTCAAGGCCCGACTGTTTACCAAAAACATAGCCTTCAGCCAACCAAGTATTGAAGGTGATGCCTGCCCAGTGACACT-CTGTTTAACGGCCGCGGTATCCTAACCGTGCGAAGGTAGCGCAATCAATTGTCCCATAAATCGAGACTTGTATGAATGGCTAAACGAGGTCTTAACTGTCTCTTGCAGATAATCAATGAAATTGATCTTCCTGTGCAAAAGCAGGAATAAACCCATAAGACGAGAAGACCCTGTGGAACTTAAAAATCAGCAACCACCATGCAC---ACTCCAAAACCTACTAGGCCCACGCGACCCTAACAAAACACTGGTCTGCATTTTTCGGTTGGGGCGACCTTGGAGAAAAACAAATCCTCCAAAAACAAGACCA-TACCTCTTGACCAAGAGCAACCCCTCGACGTACTAACAGCAACCAGACCCAATATAA--TTGACCAATGGACCAAGCTACCCCAGGGATAACAGCGCAATCTCCTCCAAGAGCCCATAT--ACGAGGAGGTTT-ACGACCTCGATGTTGGATCAGGACATCCTAATGGTGCAGC-GCTATT-AAGGGTTCGTTTGTTCAACGATTAACAGTCCTACGTGATCTGAGTTCAGACCGGAGCAATCCAGGTCGGTTTCTA---------------------------------------------------------------------------------------------------------------------------------------------------


Spheniscus_humboldti            21101000010000000000111111100----00102303000011010000101110300?210010010?011100101200110001020121001011210100000011122011204121110111013211001101111112112121212010000211101401101111011001011111100111201013101211001011011021100?111110110011110000GACTTAATGGGCAATAGGCAAGCACTTGAGAAAGATGCCAATGACATGAAAACACAAGACAATAAAGCTCATCAGAACAATCTGAAGCAACTTTGCCGCATCTGTGGAGTTTCATTTAAAACTGATTGTTACAAGAGAACTCATCCAGTGCATGGGCCAGTGGATGATGAAACTCTGTGGCTTCTGAGAAAGAAAGAGAAAAAAGCAACCTCTTGGCCGGATCTTATTGCTAAGGTTTTTAAGATTGATGTGCGAGGGGACATTGATACTATCCATCCCACTCGATTTTGTCACAACTGCTGGAGTATTATCCATAGAAAATTCAGTAATACTCCATGTGAAGTATATTTTCCTAGGAACAGCACGATGGATTGGCAACCCCACTCCCCAAACTGTGATGTGTGCCACACTACCAGTCAGGGAGTCAAGAGAAAAAGCCATCCACCCAGTGTACAACATGGCAAACGTGTGAAGACCATTGCAGAACATGCTCGAATAAAGAGAGGTGTAAAGAACCAAGCACAGATAAACAACAAAAATTTAATGAAAGAGATTGTCAATTGCAAGAATGTACATCTCAGCACCAAGCTGCTTGCAGTTGATTACCCAGCAGATTTCACTAAATCCATCTCTTGCCAGATCTGTGAGCATATTTTGGCAGATCCAGTGGAAACAACATGTAGACACTTGTTTTGCAGAACTTGTATCCTTAAATGTATCAAGGTTATGGGCAGCTATTGCCCCTCCTGCTGGTATCCTTGCTTCCCTACTGATCTGGTAACCCCAGTGAAATCCTTCCTGAACATCCTTGATGGCCTTGGTATAAGATGCCCTGTAAAGGAATGTGATGAAGAGATCTTGCATGGAAAATATGGCCAACACCTCTCCAGCCACAAGGAGATGAAAGATAGAGAGCTCTACAGCCACATAAATAAAGGTGGCCGACCGAGGCAGCATCTCCTGTCTTTGACCAGGAGAGCTCAGAAACATCGTCTGAGAGAACTGAAACGTCAAGTCAAGGCTTTTGCTGAGAAAGAAGAGGGTGGCGATATAAAGGCTGTATGCATGACTTTGTTCCTGCTAGCTTTAAGAGCAAAAAATGAACACAGACAAGCAGATGAATTGGAGGCTATAATGCAAGGGAGGGGATCTGGACTTCACCCTGCTGTCTGCCTGGCAATTCGAGTCAACACGTTTCTCAGCTGTAGCCAGTATCATAAAATGTATAGAACGGTAAAAGCTGTCACTGGGAGGCAGATCTTCCAGCCTTTGCATGCTCTTCGCACTGCTGAGAAAGCCCTCCTACCAGGCTATCATCCATTTGAGTGGAAACCTCCCTTGAAAAATGTATCCACTAACACAGAAGTGGGAATTATAGATGGACTATCAGGATTGCCACTTTCAATTGATGACTACCCAGTAGACACAATTGCAAAGAGATTTCGATATGATGCAGCCTTGGTTTGTGCCTTAAAGGACATGGAGGAGGAGATCTTGGAAGGCATGAAAGCAAAAAACCTGGATGACTATTTAAATGGTCCGTTCACTGTGGTGGTAAAAGAGTCCTGTGATGGAATGGGAGATGTCAGTGAGAAGCATGGAAGTGGGCCTGCTGTCCCAGAGAAGGCTGTTCGCTTTTCTTTCACAGTCATGAACATTGCTATAGCACATGGGAATGAAAGCAAGAGGATCTTTGAAGAAGTAAAGCCCAATTCAGAGTTGTGTTGCAAGCCCTTGTGCCTTATGCTGGCTGATGAATCGGATCATGAAACTCTGACAGCAATCCTGAGCCCCCTCATAGCAGAAAGAGAGGCTATGAAAAACAGTGAACTGCTACTTGAAATGGGAGGCATCCTGAGAACATTCAAATTCATCTTTAGGGGTACAGGATATGATGAGAAACTTGTGCGGGAAGTGGAAGGGCTGGAGGCCTCAGGTTCCACTTATATTTGTACCCTGTGTGACGCAACCCGCCTGGAGGCGTCCCAGAATTTGGTCTTCCACTCCATAACAAGAAGCCATGCTGAAAATCTGGAGCGATATGAAATATGGAGGTCCAACCCATATCACGAATCTGTTGATGAGCTCCGTGACAGAGTGAAGGGTGTTTCAGCCAAACCTTTTATTGAGACCGTTCCCTCCATAGATGCGTTGCACTGTGACATTGGCAATGCAACAGAATTCTACAGGATTTTCCAGATGGAGATCGGCGAAGTTTACAAGAATCCTGATGTGTCTAAAGAGGAGAGGAAGAGGTTGCAGTTGACTCTTGACAAACACCTCAGGAAGAAGATGAACTTGAAGCCTATGATGAGGATGAGTGGAAATTTTGCTAGGAAGCTCATGTCCAAAGAGACAGTAGAGGCAGTATGTGAATTAATAAAGTGTGAGGAAAGGCATGAAGCCCTAAAAGAACTAATGGATCTTTATCTGAAGATGAAGCCAGTGTGGCGATCTTCATGCCCTGCCAAGGAGTGTCCAGAATTGCTGTGCCAGTATAGCTACAATTCACAGCGTTTTGCTGAGCTCCTATCTACAAAGTTCAAGTACAGATATGAAGGCAAGATTACAAATTATTTCCACAAAACCCTTGCTCATGTTCCTGAAATCATTGAAAGAGATGGGTCAATTGGGGCCTGGGCAAGTGAAGGAAATGAGTCTGGAAACAAACTGTTTAGGAGG--------------------------???????????????????????????????????????????????????????????????????????????????????????????????????????ACACAAATCCTAACTGGCCTCCTACTAGCCGCCCACTATACTGCAGACACAACCCTAGCCTTCTCATCCGTCGCCCACATATGCCGAAACGTACAATACGGCTGACTAATCCGCAACTTACACGCAAACGGAGCCTCATTCTTCTTTATCTGTATCTACCTACATATCGGCCGCGGACTCTACTACGGCTCCTACCTACACAAAGAAACCTGAAACACAGGCATCATCCTCCTACTTACCCTCATAGCAACCGCCTTCGTAGGCTACGTCCTACCATGAGGCCAGATATCCTTCTGAGGAGCCACAGTCATTACTAACCTATTCTCAGCTATCCCTTACATCGGTCAAACTCTCGTAGAATGAGCCTGAGGCGGCTTCTCAGTAGACAACCCCACCCTAACCCGATTCTTCGCACTACACTTCCTTCTCCCCTTCATAATCACAGGCCTCGCCCTCATCCACCTCACCTTCCTCCACGAATCAGGCTCAAACAATCCACTAGGTATCATAGCCAACTCCGACAAAATCCCATTCCACCCCTACTACTCCACAAAAGATATTCTAGGATTTATACTCCTACTCCTTCCACTAACAACCCTAGCCCTATTCTCACCCAACCTATTAGGAGACCCAGAAAACTTCACCCCAGCAAACCCCCTAGTCACACCCCCACACATTAAACCAGAATGATACTTCCTATTTGCCTACGCTATCCTACGCTCAATCCCCAACAAACTAGGGGGAGTCCTAGCCCTAGCAGCATCCGTACTAATCCTATTCCTAATACCCCTCCTCCACAAATCTAAACAGCGCACAATAGCCTTCCGTCCACTCTCCCAACTCCTATTCTGAACCCTAGTAGCCAACCTCATTATCCTAACGTGAGTCGGCAGCCAACCAGTAGAACATCCCTTCATTATCATCGGCCAATTAGCCTCCCTCACCTACTTCACCACCCTCCTAATTCTCTTTCCCCTTGCCGGAGCCCTAGAAAACAAAATACTCAAT??????---------------------------------------------------------------------------------------------------CTCAGCCTACTCATCCGCGCAGAACTCGGTCAACCCGGAACCCTCCTAGGAGATGACCAGATCTACAATGTAATTGTCACCGCCCATGCCTTCGTAATAATCTTCTTCATAGTAATACCTATTATAATCGGAGGATTTGGAAACTGACTAGTTCCACTTATAATCGGCGCCCCCGACATAGCATTTCCCCGCATAAATAACATAAGCTTTTGACTACTACCTCCCTCCTTCCTACTCCTACTAGCCTCCTCCACAGTAGAAGCAGGAGCCGGCACAGGATGAACCGTATACCCACCGTTAGCAGGCAACCTAGCCCATGCCGGCGCATCAGTAGACCTAGCCATTTTTTCACTCCATCTAGCAGGAATCTCCTCCATCCTAGGAGCAATCAACTTCATCACCACCGCCACTAACATAAAACCCCCAGCCCTATCACAATACCAAACCCCCCTGTTC-------------------------------------------------------------------------------------------------------------------------------------------------------------------------------------------------------------------------------------------------------------------------------------------------------------------------------------------------------------------------------------------------------------------------------------------------------------------------------------------------------------------------------------------------------------------------------------------------------------------------------------------------------------------------------------------------------------------------------------------------------------------------------------------------------------------------------------------------------------------------------------------------------------------------------------------------------------------------------------------------------------------------------------------------------------------------------------------------------------------------------------------------------------------------------------------------------------------------------------------------------------------------------------------------------------------CACAAGAGACCCAAATTAACTGTA-GTACGGCGTAAAGAGTGGCACCATGCTATCCTA-CCAACTAAGATCAAAATGCAACTAAGCCGTCATAAGCCAAAGATGCATCTAAAACCACCCTCAACACGATCTTAGCCTCTCC-GACTAATTAAATCCCACGAAAGCTAGGGCACAAACTGGGATTAGATACCCCACTATGCCTAGCCCTAAATCTTGATACTTCCTACCACTAAAGTATCCGCCCGAGAACTACGAGCACAAATGCTTAAAACTCTAAGGACTTGGCGGTGCCCCAGATCCACCTAGAGGAGCCTGTTCTATAATCGATAACCCACGATACACCCAACCACCCCTTGCC-AAAACAGCCTATATACCGCCGTCGCCAGCCCACCT-CTCCTGAGAGCCCAACAGTGAGCATAATAGCCCCACA---TCCGCTAGCAAGACAGGTCAAGGTATAGCCTATGGGATGGAAGAAATGGGCTACATTTTCTAAGATAGACAATTT-CACGGAAGGGGAC-ATGAAAC-CGTCCCTAAAAGGCGGATTTAGCAGTAAAGCGGGATAATAAA--GCCCCCTTTAAACTGGCCCTGAGGCACGTACATACCGCCCGTCACCCTCCTCACAAGCTACATACA-CATATA?-CTAATACGT-TCCCCACCAGC--TGAAGA?GAGGTAAGTCGTAACAACACGTACATACCGCCCGTCACCCTCCTCACAAGCTACATACA-CATATA?-CTAATACGT-TCCCCACCAGC--TGAAGA?GAGGTAAGTCGTAACAA--------------------------------?????--------------------------------------------------------------------------------------------------------------------------------------------------------------------------------------------------------------------------------------------------------------------------------------------------------------------------------------------------------------------------------------------GCCTGTGAAATGAATCTAAGTTCTCTCTTTAA---------TTTCCTCTCCCGGACACTAAGCATCCAAACCATCATGTGATAAATCAAGAGTAATTTAAAGGAGGTACAGCTCC?TT-AAAAAAGAATACAACCTCCCCTAGCGGATAA-CTACCCGACCG---CCCCCA-----AACTTTAGCCCTTAAGGCGCCCCCCAACAAGGAGGCCGTAAAAGTTTTATTCTCAAAAAA--TCCAAAAACAACAGGACTCCCTTA-TCCATAACAGGCCAACCTATAACAATAGGAGAATCAATGCTAAAATGAGTAATCGGGGG--------CCACCCTCTAGA-GCGCAAGCTTACAT--CACCACATTATTAACAGACCTTAAACTAATACTCCCAACCC--AACAAG-CCAAGTATTAAATCTGCCCTGTTAGCCCAACTCAGGAGCGCCCA-TTAGAAAGATCCAAATCTGCAAAAGGAACTAGGCAACCTCAAGGCCCGACTGTTTACCAAAAACATAGCCTTCAGCCAACCAAGTATTGAAGGTGATGCCTGCCCAGTGACACT-CTGTTTAACGGCCGCGGTATCCTAACCGTGCGAAGGTAGCGCAATCAATTGTCCCATAAATCGAGACTTGTATGAATGGCTAAACGAGGTCTTAACTGTCTCTTGCAGATAATCAATGAAATTGATCTTCCTGTGCAAAAGCAGGAATAAACCCATAAGACGAGAAGACCCTGTGGAACTTAAAAATCAGCAACCACCATGCAC---ACCCCAAAACCTACTAGGCCCACG--ACCCTAACAAGACACTGGTCTGCATTTTTCGGTTGGGGCGACCTTGGAGAAAAACAAATCCTCCAAAAACAAGACCA-?ACCTCTTGACCAAGAGCAACCCCTCGACGTACTAACAGCAACCAGACCCAATATAA--TTGACCAATGGACCAAGCTACCCCAGGGATAACAGCGCAATCCCCTCCAAGAGCCCATAT--ACGAGGGGGTTT-ACGACCTCGATGTTGGATCAGGACATCCTAATGTTGCAGCCGCTATT-AAGGGTTCATTTGTTCAACGATTAACAGTCCTACGTGATCCGAGTCAAGACCGGAGCAATCCAGGTCGGGTTCTA---------------------------------------------------------------------------------------------------------------------------------------------------


Spheniscus_mendiculus           2110100031000-000000011111100----00101303200011010000001110310?2?0010010001110010120011000102012100101121010000001112201120?1211101110132110011011111121121212120100002111014011011110110010111111001112010131012110010110110211000?11110110??11100?0GACTTAATGGGCAATAGGCAAGCACTTGAGAAAGATGCCAATGACATGAAAACACAAGACAATAAAGCTCATCAGAACAATCTGAAGCAACTTTGCCGCATCTGTGGAGTTTCATTTAAAACTGATTGTTACAAGAGAACTCATCCAGTGCATGGGCCAGTGGATGATGAAACTCTGTGGCTTCTGAGAAAGAAAGAGAAAAAAGCAACCTCTTGGCCGGATCTTATTGCTAAGGTTTTTAAGATTGATGTGCGAGGGGACATTGATACTATCCATCCCACTCGATTTTGTCACAACTGCTGGAGTATTATCCATAGAAAATTCAGTAATACTCCATGTGAAGTATATTTTCCTAGGAACAGCACGATGGATTGGCAACCCCACTCCCCAAACTGTGATGTGTGCCACACTACCAGTCAGGGAGTCAAGAGAAAAAGCCATCCACCCAGTGTACAACATGGCAAACGTGTGAAGACCATTGCAGAACATGCTCGAATAAAGAGAGGTGTAAAGAACCAAGCACAGATAAACAACAAAAATTTAATGAAAGAGATTGTCAATTGCAAGAATGTACATCTCAGCACCAAGCTGCTTGCAGTTGATTACCCAGCAGATTTCACTAAATCCATCTCTTGCCAGATCTGTGAGCATATTTTGGCAGATCCAGTGGAAACAACATGTAGACACTTGTTTTGCAGAACTTGTATCCTTAAATGTATCAAGGTTATGGGCAGCTATTGCCCCTCCTGCTGGTATCCTTGCTTCCCTACTGATCTGGTAACCCCAGTGAAATCCTTCCTGAACATCCTTGATGGCCTTGGTATAAGATGCCCTGTAAAGGAATGTGATGAAGAGATCTTGCATGGAAAATATGGCCAACACCTCTCCAGCCACAAGGAGATGAAAGATAGAGAGCTCTACAGCCACATAAATAAAGGTGGCCGACCGAGGCAGCATCTCCTGTCTTTGACCAGGAGAGCTCAGAAACATCGTCTGAGAGAACTGAAACGTCAAGTCAAGGCTTTTGCTGAGAAAGAAGAGGGTGGCGATATAAAGGCTGTATGCATGACTTTGTTCCTGCTAGCTTTAAGAGCAAAAAATGAACACAGACAAGCAGATGAATTGGAGGCTATAATGCAAGGGAGGGGATCTGGACTTCACCCTGCTGTCTGCCTGGCAATTCGAGTCAACACGTTTCTCAGCTGTAGCCAGTATCATAAAATGTATAGAACGGTAAAAGCTGTCACTGGGAGGCAGATCTTCCAGCCTTTGCATGCTCTTCGCACTGCTGAGAAAGCCCTCCTACCAGGCTATCATCCATTTGAGTGGAAACCTCCCTTGAAAAATGTATCCACTAACACAGAAGTGGGAATTATAGATGGACTATCAGGATTGCCACTTTCAATTGATGACTACCCAGTAGACACAATTGCAAAGAGATTTCGATATGATGCAGCCTTGGTTTGTGCCTTAAAGGACATGGAGGAGGAGATCTTGGAAGGCATGAAAGCAAAAAACCTGGATGACTATTTAAATGGTCCGTTCACTGTGGTGGTAAAAGAGTCCTGTGATGGAATGGGAGACGTCAGTGAGAAGCATGGAAGTGGGCCTGCTGTCCCAGAGAAGGCTGTTCGCTTTTCTTTCACAGTCATGAACATTGCTATAGCATATGGGAATGAAAGCAAGAGGATCTTTGAAGAAGTAAAGCCCAATTCAGAGTTGTGTTGCAAGCCTTTGTGCCTTATGCTGGCTGATGAATCGGATCATGAAACACTGACAGCAATCCTGAGCCCCCTCATAGCAGAAAGAGAGGCTATGAAAAACAGTGAACTGCTACTTGAAATGGGAGGCATCCTGAGAACATTCAAATTCATCTTTAGGGGTACAGGATATGATGAGAAACTTGTGCGGGAAGTGGAAGGGCTGGAGGCCTCAGGTTCCACTTATATTTGTACCCTGTGTGACGCAACCCGCCTGGAGGCGTCCCAGAATTTGGTCTTCCACTCCATAACAAGAAGCCATGCTGAAAATCTGGAGCGATATGAAATATGGAGGTCCAACCCATATCACGAATCTGTTGATGAGCTCCGTGACAGAGTGAAGGGTGTTTCAGCCAAACCTTTTATTGAGACCGTTCCCTCCATAGATGCGTTGCACTGTGACATTGGCAATGCAACAGAATTCTACAGGATTTTCCAGATGGAGATTGGCGAAGTTTACAAGAATCCTGATGTGTCTAAAGAGGAGAGGAAGAGGTTGCAGTTGACTCTTGACAAACACCTCAGGAAGAAGATGAACTTGAAGCCTATGATGAGGATGAGTGGAAATTTTGCTAGGAAGCTCATGTCCAAAGAGACAGTAGAGGCAGTATGTGAATTAATAAAGTGTGAGGAAAGGCATGAAGCCCTAAAAGAACTAATGGATCTTTATCTGAAGATGAAGCCAGTGTGGCGATCTTCATGCCCTGCCAAGGAGTGTCCAGAATTGCTGTGCCAGTATAGCTACAATTCACAGCGTTTTGCTGAGCTCCTATCTACAAAGTTCAAGTACAGATATGAAGGCAAGATTACAAATTATTTCCACAAAACCCTTGCTCATGTTCCTGAAATCATTGAAAGAGATGGGTCAATTGGGGCCTGGGCAAGTGAAGGAAATGAGTCTGGAAACAAACTGTTTAGGAGG--------------------------------------------------------------------------------------??????????????????????????????????????????-ACACAAATCCTAACTGGCCTCCTACTAGCCGCCCACTATACTGCAGACACAACCCTAGCCTTCTCATCCGTCGCCCACATATGCCGAAACGTACAATACGGCTGACTAATCCGCAACTTACACGCAAACGGAGCCTCATTCTTCTTTATCTGTATCTACCTACATATCGGCCGCGGACTCTACTACGGCTCCTACCTATACAAAGAAACCTGAAACACAGGCATCATCCTCCTACTTACCCTCATAGCAACCGCCTTCGTAGGCTACGTCCTACCATGAGGCCAGATATCCTTCTGAGGAGCCACAGTCATTACCAACCTATTCTCAGCTATCCCTTACATTGGTCAAACTCTCGTAGAATGAGCCTGAGGCGGCTTCTCAGTAGACAACCCCACCCTGACCCGATTCTTCGCACTACACTTCCTTCTCCCCTTCATAATCACAGGCCTCACCCTCATCCACCTCACCTTCCTCCACGAATCAGGCTCAAACAATCCACTAGGTATCGTAGCCAACTCCGACAAAATCCATTCCACCCCCTACTACTCCACAAAAGATATTCTAGGATTTATACTCCTACTCCTTCCACTAACAACCCTAGCCCTATTCTCACCCAACCTATTAGGAGACCCAGAAAACTTCACCCCAGCAAACCCCCTAGTCACACCCCCACACATTAAACCAGAATGATACTTCCTATTTGCCTACGCTATCCTACGCTCAATCCCCAACAAACTAGGGGGAGTCCTAGCCCTAGCAGCATCCGTACTAATCCTATTCCTAATACCCCTCCTCCACAAATCTAAACAGCGCACAATAGCCTTCCGTCCACTCTCCCAACTCCTATTCTGAACCCTAGTAGCCAACCTCATTATCCTAACGTGAGTTGGCAGCCAACCAGTAGAACATCCCTTCATTATTATAGGCCAATTAGCCTCCCTCACCTACTTCACCACCCTCCTAATTCTCTTCCCCCTTGCCGGAGCCCTAGAAAACAAAATACTCAAT??????---------------------------------------------------------------------------------------------------CTCAGCCTACTCATCCGCGCAGAACTCGGTCAACCCGGAACCCTCCTAGGAGATGACCAGATCTACAATGTAATTTTCACCGCCCATGCTTTCGTAATAATCTTCTTCATAGTAATACCTATTATAATCGGAGGATTTGGAAACTGACTAGTTCCACTTATAATCGGCGCCCCCGACATAGCATTTCCCCGCATAAATAACATAAGCTTTTGACTACTACCTCCCTCCTTCCTACTCCTACTAGCCTCCTCCACAGTAGAAGCAGGAGCCGGCACAGGATGAACCGTATACCCACCGTTAGCAGGCAACCTAGCCCATGCCGGCGCATCAGTAGCCTTAGCCATTTTTTCACTCCATCTAGCAGGAATCTCCTCCATCCTAGGAGCAATCAACTTCATCACCACCGCCACTAACATAAAACCCCCAGCCCTATCACAATACCAAACCCCCCTGTTC-------------------------------------------------------------------------------------------------------------------------------------------------------------------------------------------------------------------------------------------------------------------------------------------------------------------------------------------------------------------------------------------------------------------------------------------------------------------------------------------------------------------------------------------------------------------------------------------------------------------------------------------------------------------------------------------------------------------------------------------------------------------------------------------------------------------------------------------------------------------------------------------------------------------------------------------------------------------------------------------------------------------------------------------------------------------------------------------------------------------------------------------------------------------------------------------------------------------------------------------------------------------------------------------------------------------CACAAGAGACCCAAATTAACTGTA-GTACGGCGTAAAGAGTGGCACCATGCTATCCTAACCAACTAAGATCAAAATGCAACTAAGCCGTCATAAGCCAAAGATGCATCTAAAACCACCCTCAACACGATCTTAGCCTCTCC-GACTAATTAAA?CCCACGAAAGCTAGGGCACAAACTGGGATTAGATACCCCACTATGCCTAGCCCTAAATCTTGATACTTCCTACCACTAAAGTATCCGCCCGAGAACTACGAGCACAAA?GCTTAAAACTCTAAGGACTTGGCGGTGCCCCAGACCCACCTAGAGGAGCCTGTTCTATAATCGATAACCCACGATACACCCAACCACCCCTTGCC-AAAACAGCCTATATACCGCCGTCGCCAGCCCACCT-CTCCTGAGAGCCCAACAGTGAGCATAATAGCCCCACA---TCCGCTAGCAAGACAGGTCAAGGTATAGCCTATGGGATGGAAGAAATGGGCTACATTTTCTAAGATAGACAATTT-CACGGAAGGGGAC-ATGAAAC-CGTCCCTAAAAGGCGGATTTAGCAGTAAAGC?GGATAATAAA--GCCC?CTTTAAACTGGCCCTGAGGCACGTACATACCGCCCGTCACCCTCCTCACAAGCTACACACA-CATATAA-CTAATACGT-TCCCCACCAGC--TGAAGATGAGGTAAGTCGTAACAACACGTACATACCGCCCGTCACCCTCCTCACAAGCTACACACA-CATATAA-CTAATACGT-TCCCCACCAGC--TGAAGATGAGGTAAGTCGTAACAA--------------------------------?????--------------------------------------------------------------------------------------------------------------------------------------------------------------------------------------------------------------------------------------------------------------------------------------------------------------------------------------------------------------------------------------------GCCTGTGAAATGAATCTAAGTTCTCTCTTAAT---------TTTCCTCTCCCGGACACTAATCATCCAAACCATCATGTGATAAATCAAGAGTAATTTAAAGGAGGTACAGCTCCTTT-AAAAAAGAATACAACCTCCCCTAGCGGATAA-CTACCCAACCA----CCCCA-----AACTGTAGGGCTTCAAGCAGCCACCAACAAAGAATGCGTCAAAGCTCTACTCTCAAAAAAA-TTCAAAAACAACAGGACTCCCTTA-TCCATAACAGGCCAACCTATAACAATAGGAGAATCAATGCTAAAATGAGTAATCGGGGG--------CTACCCTCTAAA-GCGCAAGCTTACAT--CACCACATTATTAACAGACCTTAAACTAATACTCCCAACCC--AACAAG-CCAAGTATTAAATCTGCCCTGTTAGCCCAACTCAGGAGCGCCCA-TTAGAAAGATCCAAATCTGCAAAAGGAACTAGGCAACCTCAAGGCCCGACTGTTTACCAAAAACATAGCCTTCAGCCAACCAAGTATTGAAGGTGATGCCTGCCCAGTGACACT-CTGTTTAACGGCCGCGGTATCCTAACCGTGCGAAGGTAGCGCAATCAATTGTCCCATAAATCGAGACTTGTATGAATGGCTAAACGAGGTCTTAACTGTCTCTTGCAGATAATCAATGAAATTGATCTTCCTGTGCAAAAGCAGGAATAAACCCATAAGACGAGAAGACCCTGTGGAACTTAAAAATCAGCAACCATCATGCAC---ACTCCAAAACCTACTAGGCCCACG--ACCCTAACAAAACACTGGTCTGCATTTTTCGGTTGGGGCGACCTTGGAGAAAAACAAATCCTCCAAAAACAAGACCA-TACCTCTTGACCAAGAGCAACCCCTCGACGTACTAACAGCAACCAGACCCAATATAA--TTGACCAATGGACCAAGCTACCCCAGGGATAACAGCGCAATCTCCTCCAAGAGCCCATAT--ACGAGGGGGTTTTACGACCTCGATGTTGGATCAGGACATCCTAATGGTGCAGCCGCTATT-AAGGGTTCGTTTGTTCAACGATTAACAGTCCTACGTGATCTGAGTTCAGACCGGAGCAATCCAGGTC-----------------------------------------------------------------------------------------------------------------------------------------------------------


Pachydyptes_simpsoni 	-----------------------------------------------------------------------------------------------------------------------------------------?00000?-????????2??1??10??????????1---??110?0???---------------------------------------------------------------------------------------------------------------------------------------------------------------------------------------------------------------------------------------------------------------------------------------------------------------------------------------------------------------------------------------------------------------------------------------------------------------------------------------------------------------------------------------------------------------------------------------------------------------------------------------------------------------------------------------------------------------------------------------------------------------------------------------------------------------------------------------------------------------------------------------------------------------------------------------------------------------------------------------------------------------------------------------------------------------------------------------------------------------------------------------------------------------------------------------------------------------------------------------------------------------------------------------------------------------------------------------------------------------------------------------------------------------------------------------------------------------------------------------------------------------------------------------------------------------------------------------------------------------------------------------------------------------------------------------------------------------------------------------------------------------------------------------------------------------------------------------------------------------------------------------------------------------------------------------------------------------------------------------------------------------------------------------------------------------------------------------------------------------------------------------------------------------------------------------------------------------------------------------------------------------------------------------------------------------------------------------------------------------------------------------------------------------------------------------------------------------------------------------------------------------------------------------------------------------------------------------------------------------------------------------------------------------------------------------------------------------------------------------------------------------------------------------------------------------------------------------------------------------------------------------------------------------------------------------------------------------------------------------------------------------------------------------------------------------------------------------------------------------------------------------------------------------------------------------------------------------------------------------------------------------------------------------------------------------------------------------------------------------------------------------------------------------------------------------------------------------------------------------------------------------------------------------------------------------------------------------------------------------------------------------------------------------------------------------------------------------------------------------------------------------------------------------------------------------------------------------------------------------------------------------------------------------------------------------------------------------------------------------------------------------------------------------------------------------------------------------------------------------------------------------------------------------------------------------------------------------------------------------------------------------------------------------------------------------------------------------------------------------------------------------------------------------------------------------------------------------------------------------------------------------------------------------------------------------------------------------------------------------------------------------------------------------------------------------------------------------------------------------------------------------------------------------------------------------------------------------------------------------------------------------------------------------------------------------------------------------------------------------------------------------------------------------------------------------------------------------------------------------------------------------------------------------------------------------------------------------------------------------------------------------------------------------------------------------------------------------------------------------------------------------------------------------------------------------------------------------------------------------------------------------------------------------------------------------------------------------------------------------------------------------------------------------------------------------------------------------------------------------------------------------------------------------------------------------------------------------------------------------------------------------------------------------------------------------------------------------------------------------------------------------------------------------------------------------------------------------------------------------------------------------------------------------------------------------------------------------------------------------------------------------------------------------------------------------------------------------------------------------------------------------------------------------------------------------------------------------------------------------------------------------------------------------------------------------------------------------------------------------------------------------------------------------------------------------------------------------------------------------------------------------------------------------------------------------------------------------------------------------------------------------------------------------------------------------------------------------------------------------------------------------------------------------------------------------------------------------------------------------------------------------------------------------------------------------------------------------------------------------------------------------------------------------------------------------------------------------------------------------------------------------------------------------------------------------------------------------------------------------------------------------------------------------------------------------------------------------------------------------------------------------------------------------------------------------------------------------------------------------------------------------------------------------------------------------------------------------------------------------------------------------------------------------------------------------------------------------------------------------------------------------------------------------------------------------------------------------------------------------------------------------------------------------------------------------------------------------------------------------------------------------------------------------------------------------------------------------------------------------------------------------------------------------------------------------------------------------------------------------------------------------------------------------------


SAM_P7158			-------------------------------------------------------------------------------------------------------------------------------------------------10110--02021---00-11-200-- -----------------------------------------------------------------------------------------------------------------------------------------------------------------------------------------------------------------------------------------------------------------------------------------------------------------------------------------------------------------------------------------------------------------------------------------------------------------------------------------------------------------------------------------------------------------------------------------------------------------------------------------------------------------------------------------------------------------------------------------------------------------------------------------------------------------------------------------------------------------------------------------------------------------------------------------------------------------------------------------------------------------------------------------------------------------------------------------------------------------------------------------------------------------------------------------------------------------------------------------------------------------------------------------------------------------------------------------------------------------------------------------------------------------------------------------------------------------------------------------------------------------------------------------------------------------------------------------------------------------------------------------------------------------------------------------------------------------------------------------------------------------------------------------------------------------------------------------------------------------------------------------------------------------------------------------------------------------------------------------------------------------------------------------------------------------------------------------------------------------------------------------------------------------------------------------------------------------------------------------------------------------------------------------------------------------------------------------------------------------------------------------------------------------------------------------------------------------------------------------------------------------------------------------------------------------------------------------------------------------------------------------------------------------------------------------------------------------------------------------------------------------------------------------------------------------------------------------------------------------------------------------------------------------------------------------------------------------------------------------------------------------------------------------------------------------------------------------------------------------------------------------------------------------------------------------------------------------------------------------------------------------------------------------------------------------------------------------------------------------------------------------------------------------------------------------------------------------------------------------------------------------------------------------------------------------------------------------------------------------------------------------------------------------------------------------------------------------------------------------------------------------------------------------------------------------------------------------------------------------------------------------------------------------------------------------------------------------------------------------------------------------------------------------------------------------------------------------------------------------------------------------------------------------------------------------------------------------------------------------------------------------------------------------------------------------------------------------------------------------------------------------------------------------------------------------------------------------------------------------------------------------------------------------------------------------------------------------------------------------------------------------------------------------------------------------------------------------------------------------------------------------------------------------------------------------------------------------------------------------------------------------------------------------------------------------------------------------------------------------------------------------------------------------------------------------------------------------------------------------------------------------------------------------------------------------------------------------------------------------------------------------------------------------------------------------------------------------------------------------------------------------------------------------------------------------------------------------------------------------------------------------------------------------------------------------------------------------------------------------------------------------------------------------------------------------------------------------------------------------------------------------------------------------------------------------------------------------------------------------------------------------------------------------------------------------------------------------------------------------------------------------------------------------------------------------------------------------------------------------------------------------------------------------------------------------------------------------------------------------------------------------------------------------------------------------------------------------------------------------------------------------------------------------------------------------------------------------------------------------------------------------------------------------------------------------------------------------------------------------------------------------------------------------------------------------------------------------------------------------------------------------------------------------------------------------------------------------------------------------------------------------------------------------------------------------------------------------------------------------------------------------------------------------------------------------------------------------------------------------------------------------------------------------------------------------------------------------------------------------------------------------------------------------------------------------------------------------------------------------------------------------------------------------------------------------------------------------------------------------------------------------------------------------------------------------------------------------------------------------------------------------------------------------------------------------------------------------------------------------------------------------------------------------------------------------------------------------------------------------------------------------------------------------------------------------------------------------------------------------------------------------------------------------------------------------------------------------------------------------------------------------------------------------------------------------------------------------------------------------------------------------------------------------------------------------------------------------------------------------------------------------------------------------------------------------------------------------------------------------------------------------------------------------------------------

SAM_P10863			-------------------------------------------------------------------------------------------------------------------------------------------------1-01-1-02021---00-1------- -----------------------------------------------------------------------------------------------------------------------------------------------------------------------------------------------------------------------------------------------------------------------------------------------------------------------------------------------------------------------------------------------------------------------------------------------------------------------------------------------------------------------------------------------------------------------------------------------------------------------------------------------------------------------------------------------------------------------------------------------------------------------------------------------------------------------------------------------------------------------------------------------------------------------------------------------------------------------------------------------------------------------------------------------------------------------------------------------------------------------------------------------------------------------------------------------------------------------------------------------------------------------------------------------------------------------------------------------------------------------------------------------------------------------------------------------------------------------------------------------------------------------------------------------------------------------------------------------------------------------------------------------------------------------------------------------------------------------------------------------------------------------------------------------------------------------------------------------------------------------------------------------------------------------------------------------------------------------------------------------------------------------------------------------------------------------------------------------------------------------------------------------------------------------------------------------------------------------------------------------------------------------------------------------------------------------------------------------------------------------------------------------------------------------------------------------------------------------------------------------------------------------------------------------------------------------------------------------------------------------------------------------------------------------------------------------------------------------------------------------------------------------------------------------------------------------------------------------------------------------------------------------------------------------------------------------------------------------------------------------------------------------------------------------------------------------------------------------------------------------------------------------------------------------------------------------------------------------------------------------------------------------------------------------------------------------------------------------------------------------------------------------------------------------------------------------------------------------------------------------------------------------------------------------------------------------------------------------------------------------------------------------------------------------------------------------------------------------------------------------------------------------------------------------------------------------------------------------------------------------------------------------------------------------------------------------------------------------------------------------------------------------------------------------------------------------------------------------------------------------------------------------------------------------------------------------------------------------------------------------------------------------------------------------------------------------------------------------------------------------------------------------------------------------------------------------------------------------------------------------------------------------------------------------------------------------------------------------------------------------------------------------------------------------------------------------------------------------------------------------------------------------------------------------------------------------------------------------------------------------------------------------------------------------------------------------------------------------------------------------------------------------------------------------------------------------------------------------------------------------------------------------------------------------------------------------------------------------------------------------------------------------------------------------------------------------------------------------------------------------------------------------------------------------------------------------------------------------------------------------------------------------------------------------------------------------------------------------------------------------------------------------------------------------------------------------------------------------------------------------------------------------------------------------------------------------------------------------------------------------------------------------------------------------------------------------------------------------------------------------------------------------------------------------------------------------------------------------------------------------------------------------------------------------------------------------------------------------------------------------------------------------------------------------------------------------------------------------------------------------------------------------------------------------------------------------------------------------------------------------------------------------------------------------------------------------------------------------------------------------------------------------------------------------------------------------------------------------------------------------------------------------------------------------------------------------------------------------------------------------------------------------------------------------------------------------------------------------------------------------------------------------------------------------------------------------------------------------------------------------------------------------------------------------------------------------------------------------------------------------------------------------------------------------------------------------------------------------------------------------------------------------------------------------------------------------------------------------------------------------------------------------------------------------------------------------------------------------------------------------------------------------------------------------------------------------------------------------------------------------------------------------------------------------------------------------------------------------------------------------------------------------------------------------------------------------------------------------------------------------------------------------------------------------------------------------------------------------------------------------------------------------------------------------------------------------------------------------------------------------------------------------------------------------------------------------------------------------------------------------------------------------------------------------------------------------------------------------------------------------------------------------------------------------------------

NMV_P221273			-------------------------------------------------------------------------------------------------------------------------------------------------1 1 1 1 0 2 ? 0 2 1 2 1 1 1 2 0 1 0 0 0 0 2 1 1 1 0 ------------------------------------------------------------------1----------------------------------------------------------------------------------------------------------------------------------------------------------------------------------------------------------------------------------------------------------------------------------------------------------------------------------------------------------------------------------------------------------------------------------------------------------------------------------------------------------------------------------------------------------------------------------------------------------------------------------------------------------------------------------------------------------------------------------------------------------------------------------------------------------------------------------------------------------------------------------------------------------------------------------------------------------------------------------------------------------------------------------------------------------------------------------------------------------------------------------------------------------------------------------------------------------------------------------------------------------------------------------------------------------------------------------------------------------------------------------------------------------------------------------------------------------------------------------------------------------------------------------------------------------------------------------------------------------------------------------------------------------------------------------------------------------------------------------------------------------------------------------------------------------------------------------------------------------------------------------------------------------------------------------------------------------------------------------------------------------------------------------------------------------------------------------------------------------------------------------------------------------------------------------------------------------------------------------------------------------------------------------------------------------------------------------------------------------------------------------------------------------------------------------------------------------------------------------------------------------------------------------------------------------------------------------------------------------------------------------------------------------------------------------------------------------------------------------------------------------------------------------------------------------------------------------------------------------------------------------------------------------------------------------------------------------------------------------------------------------------------------------------------------------------------------------------------------------------------------------------------------------------------------------------------------------------------------------------------------------------------------------------------------------------------------------------------------------------------------------------------------------------------------------------------------------------------------------------------------------------------------------------------------------------------------------------------------------------------------------------------------------------------------------------------------------------------------------------------------------------------------------------------------------------------------------------------------------------------------------------------------------------------------------------------------------------------------------------------------------------------------------------------------------------------------------------------------------------------------------------------------------------------------------------------------------------------------------------------------------------------------------------------------------------------------------------------------------------------------------------------------------------------------------------------------------------------------------------------------------------------------------------------------------------------------------------------------------------------------------------------------------------------------------------------------------------------------------------------------------------------------------------------------------------------------------------------------------------------------------------------------------------------------------------------------------------------------------------------------------------------------------------------------------------------------------------------------------------------------------------------------------------------------------------------------------------------------------------------------------------------------------------------------------------------------------------------------------------------------------------------------------------------------------------------------------------------------------------------------------------------------------------------------------------------------------------------------------------------------------------------------------------------------------------------------------------------------------------------------------------------------------------------------------------------------------------------------------------------------------------------------------------------------------------------------------------------------------------------------------------------------------------------------------------------------------------------------------------------------------------------------------------------------------------------------------------------------------------------------------------------------------------------------------------------------------------------------------------------------------------------------------------------------------------------------------------------------------------------------------------------------------------------------------------------------------------------------------------------------------------------------------------------------------------------------------------------------------------------------------------------------------------------------------------------------------------------------------------------------------------------------------------------------------------------------------------------------------------------------------------------------------------------------------------------------------------------------------------------------------------------------------------------------------------------------------------------------------------------------------------------------------------------------------------------------------------------------------------------------------------------------------------------------------------------------------------------------------------------------------------------------------------------------------------------------------------------------------------------------------------------------------------------------------------------------------------------------------------------------------------------------------------------------------------------------------------------------------------------------------------------------------------------------------------------------------------------------------------------------------------------------------------------------------------------------------------------------------------------------------------------------------------------------------------------------------------------------------------------------------------------------------------------------------------------------------------------------------------------------------------------------------------------------------------------------------------------------------------


Pseudaptenodytes_macraei 	-------------------------------------------------------------------------------------------------------------------------------------------------1 1 1 1 0 2 0 0 2 1 2 1 ? 1 ? 0 1 0 ? 0 0 ? ? ? ? ? -----------------------------------------------------------------------------------------------------------------------------------------------------------------------------------------------------------------------------------------------------------------------------------------------------------------------------------------------------------------------------------------------------------------------------------------------------------------------------------------------------------------------------------------------------------------------------------------------------------------------------------------------------------------------------------------------------------------------------------------------------------------------------------------------------------------------------------------------------------------------------------------------------------------------------------------------------------------------------------------------------------------------------------------------------------------------------------------------------------------------------------------------------------------------------------------------------------------------------------------------------------------------------------------------------------------------------------------------------------------------------------------------------------------------------------------------------------------------------------------------------------------------------------------------------------------------------------------------------------------------------------------------------------------------------------------------------------------------------------------------------------------------------------------------------------------------------------------------------------------------------------------------------------------------------------------------------------------------------------------------------------------------------------------------------------------------------------------------------------------------------------------------------------------------------------------------------------------------------------------------------------------------------------------------------------------------------------------------------------------------------------------------------------------------------------------------------------------------------------------------------------------------------------------------------------------------------------------------------------------------------------------------------------------------------------------------------------------------------------------------------------------------------------------------------------------------------------------------------------------------------------------------------------------------------------------------------------------------------------------------------------------------------------------------------------------------------------------------------------------------------------------------------------------------------------------------------------------------------------------------------------------------------------------------------------------------------------------------------------------------------------------------------------------------------------------------------------------------------------------------------------------------------------------------------------------------------------------------------------------------------------------------------------------------------------------------------------------------------------------------------------------------------------------------------------------------------------------------------------------------------------------------------------------------------------------------------------------------------------------------------------------------------------------------------------------------------------------------------------------------------------------------------------------------------------------------------------------------------------------------------------------------------------------------------------------------------------------------------------------------------------------------------------------------------------------------------------------------------------------------------------------------------------------------------------------------------------------------------------------------------------------------------------------------------------------------------------------------------------------------------------------------------------------------------------------------------------------------------------------------------------------------------------------------------------------------------------------------------------------------------------------------------------------------------------------------------------------------------------------------------------------------------------------------------------------------------------------------------------------------------------------------------------------------------------------------------------------------------------------------------------------------------------------------------------------------------------------------------------------------------------------------------------------------------------------------------------------------------------------------------------------------------------------------------------------------------------------------------------------------------------------------------------------------------------------------------------------------------------------------------------------------------------------------------------------------------------------------------------------------------------------------------------------------------------------------------------------------------------------------------------------------------------------------------------------------------------------------------------------------------------------------------------------------------------------------------------------------------------------------------------------------------------------------------------------------------------------------------------------------------------------------------------------------------------------------------------------------------------------------------------------------------------------------------------------------------------------------------------------------------------------------------------------------------------------------------------------------------------------------------------------------------------------------------------------------------------------------------------------------------------------------------------------------------------------------------------------------------------------------------------------------------------------------------------------------------------------------------------------------------------------------------------------------------------------------------------------------------------------------------------------------------------------------------------------------------------------------------------------------------------------------------------------------------------------------------------------------------------------------------------------------------------------------------------------------------------------------------------------------------------------------------------------------------------------------------------------------------------------------------------------------------------------------------------------------------------------------------------------------------------------------------------------------------------------------------------------------------------------------------------------------------------------------------------------------------------------------------------------------------------------------------------------------------------------------------------------------------------------------------------------------------------------------------------------------------------------------------------------------------------------------------------------------------------


Anthropodyptes_gilli		-------------------------------------------------------------------------------------------------------------------------------------------------1 ? ? ? ? ? ? ? 2 0 2 1 0 ? ? 0 1 ? 0 0 0 2 0 0 0 2 -----------------------------------------------------------------------------------------------------------------------------------------------------------------------------------------------------------------------------------------------------------------------------------------------------------------------------------------------------------------------------------------------------------------------------------------------------------------------------------------------------------------------------------------------------------------------------------------------------------------------------------------------------------------------------------------------------------------------------------------------------------------------------------------------------------------------------------------------------------------------------------------------------------------------------------------------------------------------------------------------------------------------------------------------------------------------------------------------------------------------------------------------------------------------------------------------------------------------------------------------------------------------------------------------------------------------------------------------------------------------------------------------------------------------------------------------------------------------------------------------------------------------------------------------------------------------------------------------------------------------------------------------------------------------------------------------------------------------------------------------------------------------------------------------------------------------------------------------------------------------------------------------------------------------------------------------------------------------------------------------------------------------------------------------------------------------------------------------------------------------------------------------------------------------------------------------------------------------------------------------------------------------------------------------------------------------------------------------------------------------------------------------------------------------------------------------------------------------------------------------------------------------------------------------------------------------------------------------------------------------------------------------------------------------------------------------------------------------------------------------------------------------------------------------------------------------------------------------------------------------------------------------------------------------------------------------------------------------------------------------------------------------------------------------------------------------------------------------------------------------------------------------------------------------------------------------------------------------------------------------------------------------------------------------------------------------------------------------------------------------------------------------------------------------------------------------------------------------------------------------------------------------------------------------------------------------------------------------------------------------------------------------------------------------------------------------------------------------------------------------------------------------------------------------------------------------------------------------------------------------------------------------------------------------------------------------------------------------------------------------------------------------------------------------------------------------------------------------------------------------------------------------------------------------------------------------------------------------------------------------------------------------------------------------------------------------------------------------------------------------------------------------------------------------------------------------------------------------------------------------------------------------------------------------------------------------------------------------------------------------------------------------------------------------------------------------------------------------------------------------------------------------------------------------------------------------------------------------------------------------------------------------------------------------------------------------------------------------------------------------------------------------------------------------------------------------------------------------------------------------------------------------------------------------------------------------------------------------------------------------------------------------------------------------------------------------------------------------------------------------------------------------------------------------------------------------------------------------------------------------------------------------------------------------------------------------------------------------------------------------------------------------------------------------------------------------------------------------------------------------------------------------------------------------------------------------------------------------------------------------------------------------------------------------------------------------------------------------------------------------------------------------------------------------------------------------------------------------------------------------------------------------------------------------------------------------------------------------------------------------------------------------------------------------------------------------------------------------------------------------------------------------------------------------------------------------------------------------------------------------------------------------------------------------------------------------------------------------------------------------------------------------------------------------------------------------------------------------------------------------------------------------------------------------------------------------------------------------------------------------------------------------------------------------------------------------------------------------------------------------------------------------------------------------------------------------------------------------------------------------------------------------------------------------------------------------------------------------------------------------------------------------------------------------------------------------------------------------------------------------------------------------------------------------------------------------------------------------------------------------------------------------------------------------------------------------------------------------------------------------------------------------------------------------------------------------------------------------------------------------------------------------------------------------------------------------------------------------------------------------------------------------------------------------------------------------------------------------------------------------------------------------------------------------------------------------------------------------------------------------------------------------------------------------------------------------------------------------------------------------------------------------------------------------------------------------------------------------------------------------------------------------------------------------------------------------------------------------------------------------------------------------------------------------------------


Inguza_predemersus              ??????????????????????????????????????????????????????????????????????????????????????????????????????????????????????????????????????-?????????11111120021212120100002011014??1011110?????????????????210-03101210???????????????????????????????????????????????????????????????????????????????????????????????????????????????????????????????????????????????????????????????????????????????????????????????????????????????????????????????????????????????????????????????????????????????????????????????????????????????????????????????????????????????????????????????????????????????????????????????????????????????????????????????????????????????????????????????????????????????????????????????????????????????????????????????????????????????????????????????????????????????????????????????????????????????????????????????????????????????????????????????????????????????????????????????????????????????????????????????????????????????????????????????????????????????????????????????????????????????????????????????????????????????????????????????????????????????????????????????????????????????????????????????????????????????????????????????????????????????????????????????????????????????????????????????????????????????????????????????????????????????????????????????????????????????????????????????????????????????????????????????????????????????????????????????????????????????????????????????????????????????????????????????????????????????????????????????????????????????????????????????????????????????????????????????????????????????????????????????????????????????????????????????????????????????????????????????????????????????????????????????????????????????????????????????????????????????????????????????????????????????????????????????????????????????????????????????????????????????????????????????????????????????????????????????????????????????????????????????????????????????????????????????????????????????????????????????????????????????????????????????????????????????????????????????????????????????????????????????????????????????????????????????????????????????????????????????????????????????????????????????????????????????????????????????????????????????????????????????????????????????????????????????????????????????????????????????????????????????????????????????????????????????????????????????????????????????????????????????????????????????????????????????????????????????????????????????????????????????????????????????????????????????????????????????????????????????????????????????????????????????????????????????????????????????????????????????????????????????????????????????????????????????????????????????????????????????????????????????????????????????????????????????????????????????????????????????????????????????????????????????????????????????????????????????????????????????????????????????????????????????????????????????????????????????????????????????????????????????????????????????????????????????????????????????????????????????????????????????????????????????????????????????????????????????????????????????????????????????????????????????????????????????????????????????????????????????????????????????????????????????????????????????????????????????????????????????????????????????????????????????????????????????????????????????????????????????????????????????????????????????????????????????????????????????????????????????????????????????????????????????????????????????????????????????????????????????????????????????????????????????????????????????????????????????????????????????????????????????????????????????????????????????????????????????????????????????????????????????????????????????????????????????????????????????????????????????????????????????????????????????????????????????????????????????????????????????????????????????????????????????????????????????????????????????????????????????????????????????????????????????????????????????????????????????????????????????????????????????????????????????????????????????????????????????????????????????????????????????????????????????????????????????????????????????????????????????????????????????????????????????????????????????????????????????????????????????????????????????????????????????????????????????????????????????????????????????????????????????????????????????????????????????????????????????????????????????????????????????????????????????????????????????????????????????????????????????????????????????????????????????????????????????????????????????????????????????????????????????????????????????????????????????????????????????????????????????????????????????????????????????????????????????????????????????????????????????????????????????????????????????????????????????????????????????????????????????????????????????????????????????????????????????????????????????????????????????????????????????????????????????????????????????????????????????????????????????????????????????????????????????????????????????????????????????????????????????????????????????????????????????????????????????????????????????????????????????????????????????????????????????????????????????????????????????????????????????????????????????????????????????????????????????????????????????????????????????????????????????????????????????????????????????????????????????????????????????????????????????????????????????????????????????????????????????????????????????????????????????????????????????????????????????????????????????????????????????????????????????????????????????????????????????????????????????????????????????????????????????????????????????????????????????????????????????????????????????????????????????????????????????????????????????????????????????????????????????????????????????????????????????????????????????????????????????????????????????????????????????????????????????????????????????????????????????????????????????????????????????????????????????????????????????????????????????????????????????????????????????????????????????????????????????????????????????????????????????????????????????????????????????????????????????????????????????????????????????????????????????????????????????????????????????????????????????????????????????????????????????????????????????????????????????????????????????????????????????????????????????????????????????????????????????????????????????????????????????????????????????????????????????????????????????????????????????????????????????????????????????????????????????????????????????????????????????????????????????????????????????????????????????????????????????????????????????????????????????????????????????????????????????????????????????????????????????????????????????????????????????????????????????????????????????????????????????????????????????????????????????????????????????????????????????????????????????????????????????????????????????????????????????????????????????????????????????????????????????????????????????????????????????????????????????????????????????????????????????????????????????????????????????????????????????????????????????????????????????????????????????????????????????????????????????????????????????????????????????????????????????????????????????????????????????????????????????????????????????????????????????????????????????????????????????????????????????????????????????????????????????????????????????????????????????????????????????????????????????????????????????????????????????????????????????????????????????????????????????????????????????????????????????????????????????????????????????????????????????????????????????????????????????????????????????????????????????????????????????????????????????????????????????????????????????????????????????????????????????????????????????????????????????????????????????????????????????????????????????????????????????????????????????????????????????????????????????????????????????????????????????????????????????????????????????????????????????????????????????????????????????????????????????????????????????????????????????????????????????????????????????????????????????????????????????????????????????????????????????????????????????????????????????????????????????????????????????????????????????????????????????????????????????????????????????????????????????????????????????????????????????????????????????????????????????????????????????????????????????????????????????????????????????????????????????????


Madrynornis_mirandus            ?????????????-?????-?????????????????????????????????????????????????????????0?0?020??1???0??0?2???[12]??121???10000?112[12]0--2?-?--?1?1?-?-??1?0011011111??0?2121?12?1?000201??14????11?10????---0??110?111201-1[12]10121-????????????????-1??10-1???1???0??---------------------------------------------------------------------------------------------------------------------------------------------------------------------------------------------------------------------------------------------------------------------------------------------------------------------------------------------------------------------------------------------------------------------------------------------------------------------------------------------------------------------------------------------------------------------------------------------------------------------------------------------------------------------------------------------------------------------------------------------------------------------------------------------------------------------------------------------------------------------------------------------------------------------------------------------------------------------------------------------------------------------------------------------------------------------------------------------------------------------------------------------------------------------------------------------------------------------------------------------------------------------------------------------------------------------------------------------------------------------------------------------------------------------------------------------------------------------------------------------------------------------------------------------------------------------------------------------------------------------------------------------------------------------------------------------------------------------------------------------------------------------------------------------------------------------------------------------------------------------------------------------------------------------------------------------------------------------------------------------------------------------------------------------------------------------------------------------------------------------------------------------------------------------------------------------------------------------------------------------------------------------------------------------------------------------------------------------------------------------------------------------------------------------------------------------------------------------------------------------------------------------------------------------------------------------------------------------------------------------------------------------------------------------------------------------------------------------------------------------------------------------------------------------------------------------------------------------------------------------------------------------------------------------------------------------------------------------------------------------------------------------------------------------------------------------------------------------------------------------------------------------------------------------------------------------------------------------------------------------------------------------------------------------------------------------------------------------------------------------------------------------------------------------------------------------------------------------------------------------------------------------------------------------------------------------------------------------------------------------------------------------------------------------------------------------------------------------------------------------------------------------------------------------------------------------------------------------------------------------------------------------------------------------------------------------------------------------------????????????????????????????????????????????????????????????????????????????????????????????????????????????????????????????????????????????????????????????????????????????????????????????????????????????????????????????????????????????????????????????????????????????????????????????????????????????????????????????????????????????????????????????????????????????????????????????????????????????????????????????????????????????????????????????????????????????????????????????????????????????????????????????????????????????????????????????????????????????????????????????????????????????????????????????????????????????????????????????????????????????????????????????????????????????????????????????????????????????????????????????????????????????????????????????????????????????????????????????????????????????????????????????????????????????????????????????????????????????????????????????????????????????????????????????????????????????????????????????????????????????????????????????????????????????????????????????????????????????????????????????????????????????????????????????????????????????????????????????????????????????????????????????????????????????????????????????????????????????????????????????????????????????????????????????????????????????????????????????????????????????????????????????????????????????????????????????????????????????????????????????????????????????????????????????????????????????????????????????????????????????????????????????????????????????????????????????????????????????????????????????????????????????????????-?????????????????????????????????????????????????????????????????????????????????????????????????????????????????????????????????????????????????????????????????????????????????????????????????????????????????????????????????????????????????????????????????????????????????????????????????????????????????????????????????????????????????????????????????????????????????????????????????????????????????????????????????????????????????????????????????????????????????????????????????????????????????????????????????????????????????????????????????????????????????????????????????????????????????????????????????????????????????????????????????????????????????????????????????????????????????????????????????????????????????????????????????????????????????????????????????????????????????????????????????????????????????????????????????????????????????????????????????????????????????????????????????????????????????????????????????????????????????????????????????????????????????????????????????????????????????????????????????????????????????????????????????????????????????????????????????????????????????????????????????????????????????????????????????????????????????????????????????????????????????????????????????????????????????????????????????????????????????????????????????????????????????????????????????????????????????????????????????????????????????????????????????????????????????????????????????????????????????????????????????????????????????????????????????????????????????????????????????????????????????????????????????????????????????????????????????????????????????????????????????????????????????????????????????????????????????????????????????????????????????????????????????????????????????????????????????????????????????????????????????????????????????????????????????????????????????????????????????????????????????????????????????????????????????????????????????????????????????????????????????????????????????????????????????????????????????????????????????????????????????????????????????????????????????????????????????????????????????????????????????????????????????????????????????????????????????????????????????????????????????????????????????????????????????????????????????????????????????????????????????????????????????????????????????????????????????????????????????????????????????????????????????????????????????????????????????????????????????????????????????????????????????????????????????????????????????????????????????????????????????????????????????????????????????????????????????????????????????????????????????????????????????????????????????????????????????????????????????????????????????????????????????????????????????????????????????????????????????????????????????????????????????????????????????????????????????


Spheniscus_urbinai              ???????????????????????????????????????????????????????????????????????????210??012?????0?10?????????1???0?000?000???????205????????1?13?1?0011?1111112002121212010000211101??11011110???0???1??1????1?201013101210???????????????????????????1???0??---------------------------------------------------------------------------------------------------------------------------------------------------------------------------------------------------------------------------------------------------------------------------------------------------------------------------------------------------------------------------------------------------------------------------------------------------------------------------------------------------------------------------------------------------------------------------------------------------------------------------------------------------------------------------------------------------------------------------------------------------------------------------------------------------------------------------------------------------------------------------------------------------------------------------------------------------------------------------------------------------------------------------------------------------------------------------------------------------------------------------------------------------------------------------------------------------------------------------------------------------------------------------------------------------------------------------------------------------------------------------------------------------------------------------------------------------------------------------------------------------------------------------------------------------------------------------------------------------------------------------------------------------------------------------------------------------------------------------------------------------------------------------------------------------------------------------------------------------------------------------------------------------------------------------------------------------------------------------------------------------------------------------------------------------------------------------------------------------------------------------------------------------------------------------------------------------------------------------------------------------------------------------------------------------------------------------------------------------------------------------------------------------------------------------------------------------------------------------------------------------------------------------------------------------------------------------------------------------------------------------------------------------------------------------------------------------------------------------------------------------------------------------------------------------------------------------------------------------------------------------------------------------------------------------------------------------------------------------------------------------------------------------------------------------------------------------------------------------------------------------------------------------------------------------------------------------------------------------------------------------------------------------------------------------------------------------------------------------------------------------------------------------------------------------------------------------------------------------------------------------------------------------------------------------------------------------------------------------------------------------------------------------------------------------------------------------------------------------------------------------------------------------------------------------------------------------------------------------------------------------------------------------------------------------------------------------------------------------????????????????????????????????????????????????????????????????????????????????????????????????????????????????????????????????????????????????????????????????????????????????????????????????????????????????????????????????????????????????????????????????????????????????????????????????????????????????????????????????????????????????????????????????????????????????????????????????????????????????????????????????????????????????????????????????????????????????????????????????????????????????????????????????????????????????????????????????????????????????????????????????????????????????????????????????????????????????????????????????????????????????????????????????????????????????????????????????????????????????????????????????????????????????????????????????????????????????????????????????????????????????????????????????????????????????????????????????????????????????????????????????????????????????????????????????????????????????????????????????????????????????????????????????????????????????????????????????????????????????????????????????????????????????????????????????????????????????????????????????????????????????????????????????????????????????????????????????????????????????????????????????????????????????????????????????????????????????????????????????????????????????????????????????????????????????????????????????????????????????????????????????????????????????????????????????????????????????????????????????????????????????????????????????????????????????????????????????????????????????????????????????????????????????????-?????????????????????????????????????????????????????????????????????????????????????????????????????????????????????????????????????????????????????????????????????????????????????????????????????????????????????????????????????????????????????????????????????????????????????????????????????????????????????????????????????????????????????????????????????????????????????????????????????????????????????????????????????????????????????????????????????????????????????????????????????????????????????????????????????????????????????????????????????????????????????????????????????????????????????????????????????????????????????????????????????????????????????????????????????????????????????????????????????????????????????????????????????????????????????????????????????????????????????????????????????????????????????????????????????????????????????????????????????????????????????????????????????????????????????????????????????????????????????????????????????????????????????????????????????????????????????????????????????????????????????????????????????????????????????????????????????????????????????????????????????????????????????????????????????????????????????????????????????????????????????????????????????????????????????????????????????????????????????????????????????????????????????????????????????????????????????????????????????????????????????????????????????????????????????????????????????????????????????????????????????????????????????????????????????????????????????????????????????????????????????????????????????????????????????????????????????????????????????????????????????????????????????????????????????????????????????????????????????????????????????????????????????????????????????????????????????????????????????????????????????????????????????????????????????????????????????????????????????????????????????????????????????????????????????????????????????????????????????????????????????????????????????????????????????????????????????????????????????????????????????????????????????????????????????????????????????????????????????????????????????????????????????????????????????????????????????????????????????????????????????????????????????????????????????????????????????????????????????????????????????????????????????????????????????????????????????????????????????????????????????????????????????????????????????????????????????????????????????????????????????????????????????????????????????????????????????????????????????????????????????????????????????????????????????????????????????????????????????????????????????????????????????????????????????????????????????????????????????????????????????????????????????????????????????????????????????????????????????????????????????????????????????????????????????????????????


Spheniscus_megaramphus          ???????????????????????????????????????????????????????????????????????????210?10120????0?102?1??????1???0?00000001112????????????????--????????????-???-?????--???????????-??-???????????????????????????-???--??-??????????????????????????????????---------------------------------------------------------------------------------------------------------------------------------------------------------------------------------------------------------------------------------------------------------------------------------------------------------------------------------------------------------------------------------------------------------------------------------------------------------------------------------------------------------------------------------------------------------------------------------------------------------------------------------------------------------------------------------------------------------------------------------------------------------------------------------------------------------------------------------------------------------------------------------------------------------------------------------------------------------------------------------------------------------------------------------------------------------------------------------------------------------------------------------------------------------------------------------------------------------------------------------------------------------------------------------------------------------------------------------------------------------------------------------------------------------------------------------------------------------------------------------------------------------------------------------------------------------------------------------------------------------------------------------------------------------------------------------------------------------------------------------------------------------------------------------------------------------------------------------------------------------------------------------------------------------------------------------------------------------------------------------------------------------------------------------------------------------------------------------------------------------------------------------------------------------------------------------------------------------------------------------------------------------------------------------------------------------------------------------------------------------------------------------------------------------------------------------------------------------------------------------------------------------------------------------------------------------------------------------------------------------------------------------------------------------------------------------------------------------------------------------------------------------------------------------------------------------------------------------------------------------------------------------------------------------------------------------------------------------------------------------------------------------------------------------------------------------------------------------------------------------------------------------------------------------------------------------------------------------------------------------------------------------------------------------------------------------------------------------------------------------------------------------------------------------------------------------------------------------------------------------------------------------------------------------------------------------------------------------------------------------------------------------------------------------------------------------------------------------------------------------------------------------------------------------------------------------------------------------------------------------------------------------------------------------------------------------------------------------------------------????????????????????????????????????????????????????????????????????????????????????????????????????????????????????????????????????????????????????????????????????????????????????????????????????????????????????????????????????????????????????????????????????????????????????????????????????????????????????????????????????????????????????????????????????????????????????????????????????????????????????????????????????????????????????????????????????????????????????????????????????????????????????????????????????????????????????????????????????????????????????????????????????????????????????????????????????????????????????????????????????????????????????????????????????????????????????????????????????????????????????????????????????????????????????????????????????????????????????????????????????????????????????????????????????????????????????????????????????????????????????????????????????????????????????????????????????????????????????????????????????????????????????????????????????????????????????????????????????????????????????????????????????????????????????????????????????????????????????????????????????????????????????????????????????????????????????????????????????????????????????????????????????????????????????????????????????????????????????????????????????????????????????????????????????????????????????????????????????????????????????????????????????????????????????????????????????????????????????????????????????????????????????????????????????????????????????????????????????????????????????????????????????????????????????-?????????????????????????????????????????????????????????????????????????????????????????????????????????????????????????????????????????????????????????????????????????????????????????????????????????????????????????????????????????????????????????????????????????????????????????????????????????????????????????????????????????????????????????????????????????????????????????????????????????????????????????????????????????????????????????????????????????????????????????????????????????????????????????????????????????????????????????????????????????????????????????????????????????????????????????????????????????????????????????????????????????????????????????????????????????????????????????????????????????????????????????????????????????????????????????????????????????????????????????????????????????????????????????????????????????????????????????????????????????????????????????????????????????????????????????????????????????????????????????????????????????????????????????????????????????????????????????????????????????????????????????????????????????????????????????????????????????????????????????????????????????????????????????????????????????????????????????????????????????????????????????????????????????????????????????????????????????????????????????????????????????????????????????????????????????????????????????????????????????????????????????????????????????????????????????????????????????????????????????????????????????????????????????????????????????????????????????????????????????????????????????????????????????????????????????????????????????????????????????????????????????????????????????????????????????????????????????????????????????????????????????????????????????????????????????????????????????????????????????????????????????????????????????????????????????????????????????????????????????????????????????????????????????????????????????????????????????????????????????????????????????????????????????????????????????????????????????????????????????????????????????????????????????????????????????????????????????????????????????????????????????????????????????????????????????????????????????????????????????????????????????????????????????????????????????????????????????????????????????????????????????????????????????????????????????????????????????????????????????????????????????????????????????????????????????????????????????????????????????????????????????????????????????????????????????????????????????????????????????????????????????????????????????????????????????????????????????????????????????????????????????????????????????????????????????????????????????????????????????????????????????????????????????????????????????????????????????????????????????????????????????????????????????????????????????????????


Spheniscus_muizoni              -------------?-----?---------------------------------------------------------?----------?-------------?-?--?----?--------20-?--?----?--?-??0-11?11111?2012121?12?1??00211?014??1?11?10????????????????1201?13?01210???????????????????????????????0??---------------------------------------------------------------------------------------------------------------------------------------------------------------------------------------------------------------------------------------------------------------------------------------------------------------------------------------------------------------------------------------------------------------------------------------------------------------------------------------------------------------------------------------------------------------------------------------------------------------------------------------------------------------------------------------------------------------------------------------------------------------------------------------------------------------------------------------------------------------------------------------------------------------------------------------------------------------------------------------------------------------------------------------------------------------------------------------------------------------------------------------------------------------------------------------------------------------------------------------------------------------------------------------------------------------------------------------------------------------------------------------------------------------------------------------------------------------------------------------------------------------------------------------------------------------------------------------------------------------------------------------------------------------------------------------------------------------------------------------------------------------------------------------------------------------------------------------------------------------------------------------------------------------------------------------------------------------------------------------------------------------------------------------------------------------------------------------------------------------------------------------------------------------------------------------------------------------------------------------------------------------------------------------------------------------------------------------------------------------------------------------------------------------------------------------------------------------------------------------------------------------------------------------------------------------------------------------------------------------------------------------------------------------------------------------------------------------------------------------------------------------------------------------------------------------------------------------------------------------------------------------------------------------------------------------------------------------------------------------------------------------------------------------------------------------------------------------------------------------------------------------------------------------------------------------------------------------------------------------------------------------------------------------------------------------------------------------------------------------------------------------------------------------------------------------------------------------------------------------------------------------------------------------------------------------------------------------------------------------------------------------------------------------------------------------------------------------------------------------------------------------------------------------------------------------------------------------------------------------------------------------------------------------------------------------------------------------------------????????????????????????????????????????????????????????????????????????????????????????????????????????????????????????????????????????????????????????????????????????????????????????????????????????????????????????????????????????????????????????????????????????????????????????????????????????????????????????????????????????????????????????????????????????????????????????????????????????????????????????????????????????????????????????????????????????????????????????????????????????????????????????????????????????????????????????????????????????????????????????????????????????????????????????????????????????????????????????????????????????????????????????????????????????????????????????????????????????????????????????????????????????????????????????????????????????????????????????????????????????????????????????????????????????????????????????????????????????????????????????????????????????????????????????????????????????????????????????????????????????????????????????????????????????????????????????????????????????????????????????????????????????????????????????????????????????????????????????????????????????????????????????????????????????????????????????????????????????????????????????????????????????????????????????????????????????????????????????????????????????????????????????????????????????????????????????????????????????????????????????????????????????????????????????????????????????????????????????????????????????????????????????????????????????????????????????????????????????????????????????????????????????????????????-?????????????????????????????????????????????????????????????????????????????????????????????????????????????????????????????????????????????????????????????????????????????????????????????????????????????????????????????????????????????????????????????????????????????????????????????????????????????????????????????????????????????????????????????????????????????????????????????????????????????????????????????????????????????????????????????????????????????????????????????????????????????????????????????????????????????????????????????????????????????????????????????????????????????????????????????????????????????????????????????????????????????????????????????????????????????????????????????????????????????????????????????????????????????????????????????????????????????????????????????????????????????????????????????????????????????????????????????????????????????????????????????????????????????????????????????????????????????????????????????????????????????????????????????????????????????????????????????????????????????????????????????????????????????????????????????????????????????????????????????????????????????????????????????????????????????????????????????????????????????????????????????????????????????????????????????????????????????????????????????????????????????????????????????????????????????????????????????????????????????????????????????????????????????????????????????????????????????????????????????????????????????????????????????????????????????????????????????????????????????????????????????????????????????????????????????????????????????????????????????????????????????????????????????????????????????????????????????????????????????????????????????????????????????????????????????????????????????????????????????????????????????????????????????????????????????????????????????????????????????????????????????????????????????????????????????????????????????????????????????????????????????????????????????????????????????????????????????????????????????????????????????????????????????????????????????????????????????????????????????????????????????????????????????????????????????????????????????????????????????????????????????????????????????????????????????????????????????????????????????????????????????????????????????????????????????????????????????????????????????????????????????????????????????????????????????????????????????????????????????????????????????????????????????????????????????????????????????????????????????????????????????????????????????????????????????????????????????????????????????????????????????????????????????????????????????????????????????????????????????????????????????????????????????????????????????????????????????????????????????????????????????????????????????????????????????????


Marplesornis_novaezealandiae    ?????????????????????????????????????????????????????????????????????????????-01?1210???????201110????120???2?0???01000??2??????1010?01321?0?11-111?-1??-212??12?10?00??11014?1?????--????-???????-----??--???--??-????????????????-?---?-10????1---?---------------------------------------------------------------------------------------------------------------------------------------------------------------------------------------------------------------------------------------------------------------------------------------------------------------------------------------------------------------------------------------------------------------------------------------------------------------------------------------------------------------------------------------------------------------------------------------------------------------------------------------------------------------------------------------------------------------------------------------------------------------------------------------------------------------------------------------------------------------------------------------------------------------------------------------------------------------------------------------------------------------------------------------------------------------------------------------------------------------------------------------------------------------------------------------------------------------------------------------------------------------------------------------------------------------------------------------------------------------------------------------------------------------------------------------------------------------------------------------------------------------------------------------------------------------------------------------------------------------------------------------------------------------------------------------------------------------------------------------------------------------------------------------------------------------------------------------------------------------------------------------------------------------------------------------------------------------------------------------------------------------------------------------------------------------------------------------------------------------------------------------------------------------------------------------------------------------------------------------------------------------------------------------------------------------------------------------------------------------------------------------------------------------------------------------------------------------------------------------------------------------------------------------------------------------------------------------------------------------------------------------------------------------------------------------------------------------------------------------------------------------------------------------------------------------------------------------------------------------------------------------------------------------------------------------------------------------------------------------------------------------------------------------------------------------------------------------------------------------------------------------------------------------------------------------------------------------------------------------------------------------------------------------------------------------------------------------------------------------------------------------------------------------------------------------------------------------------------------------------------------------------------------------------------------------------------------------------------------------------------------------------------------------------------------------------------------------------------------------------------------------------------------------------------------------------------------------------------------------------------------------------------------------------------------------------------------------------------????????????????????????????????????????????????????????????????????????????????????????????????????????????????????????????????????????????????????????????????????????????????????????????????????????????????????????????????????????????????????????????????????????????????????????????????????????????????????????????????????????????????????????????????????????????????????????????????????????????????????????????????????????????????????????????????????????????????????????????????????????????????????????????????????????????????????????????????????????????????????????????????????????????????????????????????????????????????????????????????????????????????????????????????????????????????????????????????????????????????????????????????????????????????????????????????????????????????????????????????????????????????????????????????????????????????????????????????????????????????????????????????????????????????????????????????????????????????????????????????????????????????????????????????????????????????????????????????????????????????????????????????????????????????????????????????????????????????????????????????????????????????????????????????????????????????????????????????????????????????????????????????????????????????????????????????????????????????????????????????????????????????????????????????????????????????????????????????????????????????????????????????????????????????????????????????????????????????????????????????????????????????????????????????????????????????????????????????????????????????????????????????????????????????????-?????????????????????????????????????????????????????????????????????????????????????????????????????????????????????????????????????????????????????????????????????????????????????????????????????????????????????????????????????????????????????????????????????????????????????????????????????????????????????????????????????????????????????????????????????????????????????????????????????????????????????????????????????????????????????????????????????????????????????????????????????????????????????????????????????????????????????????????????????????????????????????????????????????????????????????????????????????????????????????????????????????????????????????????????????????????????????????????????????????????????????????????????????????????????????????????????????????????????????????????????????????????????????????????????????????????????????????????????????????????????????????????????????????????????????????????????????????????????????????????????????????????????????????????????????????????????????????????????????????????????????????????????????????????????????????????????????????????????????????????????????????????????????????????????????????????????????????????????????????????????????????????????????????????????????????????????????????????????????????????????????????????????????????????????????????????????????????????????????????????????????????????????????????????????????????????????????????????????????????????????????????????????????????????????????????????????????????????????????????????????????????????????????????????????????????????????????????????????????????????????????????????????????????????????????????????????????????????????????????????????????????????????????????????????????????????????????????????????????????????????????????????????????????????????????????????????????????????????????????????????????????????????????????????????????????????????????????????????????????????????????????????????????????????????????????????????????????????????????????????????????????????????????????????????????????????????????????????????????????????????????????????????????????????????????????????????????????????????????????????????????????????????????????????????????????????????????????????????????????????????????????????????????????????????????????????????????????????????????????????????????????????????????????????????????????????????????????????????????????????????????????????????????????????????????????????????????????????????????????????????????????????????????????????????????????????????????????????????????????????????????????????????????????????????????????????????????????????????????????????????????????????????????????????????????????????????????????????????????????????????????????????????????????????????????????????????


Palaeospheniscus_biloculata     -----------------------------------------------------------------------------?----------?---------------?-------?--------2?-?-----------21?0-1?0111?1[01]2--2121112?100002-1---??-1011?10???????11???--11?201???2--21?????????????????-?-1-----------???---------------------------------------------------------------------------------------------------------------------------------------------------------------------------------------------------------------------------------------------------------------------------------------------------------------------------------------------------------------------------------------------------------------------------------------------------------------------------------------------------------------------------------------------------------------------------------------------------------------------------------------------------------------------------------------------------------------------------------------------------------------------------------------------------------------------------------------------------------------------------------------------------------------------------------------------------------------------------------------------------------------------------------------------------------------------------------------------------------------------------------------------------------------------------------------------------------------------------------------------------------------------------------------------------------------------------------------------------------------------------------------------------------------------------------------------------------------------------------------------------------------------------------------------------------------------------------------------------------------------------------------------------------------------------------------------------------------------------------------------------------------------------------------------------------------------------------------------------------------------------------------------------------------------------------------------------------------------------------------------------------------------------------------------------------------------------------------------------------------------------------------------------------------------------------------------------------------------------------------------------------------------------------------------------------------------------------------------------------------------------------------------------------------------------------------------------------------------------------------------------------------------------------------------------------------------------------------------------------------------------------------------------------------------------------------------------------------------------------------------------------------------------------------------------------------------------------------------------------------------------------------------------------------------------------------------------------------------------------------------------------------------------------------------------------------------------------------------------------------------------------------------------------------------------------------------------------------------------------------------------------------------------------------------------------------------------------------------------------------------------------------------------------------------------------------------------------------------------------------------------------------------------------------------------------------------------------------------------------------------------------------------------------------------------------------------------------------------------------------------------------------------------------------------------------------------------------------------------------------------------------------------------------------------------------------------------------------------------????????????????????????????????????????????????????????????????????????????????????????????????????????????????????????????????????????????????????????????????????????????????????????????????????????????????????????????????????????????????????????????????????????????????????????????????????????????????????????????????????????????????????????????????????????????????????????????????????????????????????????????????????????????????????????????????????????????????????????????????????????????????????????????????????????????????????????????????????????????????????????????????????????????????????????????????????????????????????????????????????????????????????????????????????????????????????????????????????????????????????????????????????????????????????????????????????????????????????????????????????????????????????????????????????????????????????????????????????????????????????????????????????????????????????????????????????????????????????????????????????????????????????????????????????????????????????????????????????????????????????????????????????????????????????????????????????????????????????????????????????????????????????????????????????????????????????????????????????????????????????????????????????????????????????????????????????????????????????????????????????????????????????????????????????????????????????????????????????????????????????????????????????????????????????????????????????????????????????????????????????????????????????????????????????????????????????????????????????????????????????????????????????????????????????-?????????????????????????????????????????????????????????????????????????????????????????????????????????????????????????????????????????????????????????????????????????????????????????????????????????????????????????????????????????????????????????????????????????????????????????????????????????????????????????????????????????????????????????????????????????????????????????????????????????????????????????????????????????????????????????????????????????????????????????????????????????????????????????????????????????????????????????????????????????????????????????????????????????????????????????????????????????????????????????????????????????????????????????????????????????????????????????????????????????????????????????????????????????????????????????????????????????????????????????????????????????????????????????????????????????????????????????????????????????????????????????????????????????????????????????????????????????????????????????????????????????????????????????????????????????????????????????????????????????????????????????????????????????????????????????????????????????????????????????????????????????????????????????????????????????????????????????????????????????????????????????????????????????????????????????????????????????????????????????????????????????????????????????????????????????????????????????????????????????????????????????????????????????????????????????????????????????????????????????????????????????????????????????????????????????????????????????????????????????????????????????????????????????????????????????????????????????????????????????????????????????????????????????????????????????????????????????????????????????????????????????????????????????????????????????????????????????????????????????????????????????????????????????????????????????????????????????????????????????????????????????????????????????????????????????????????????????????????????????????????????????????????????????????????????????????????????????????????????????????????????????????????????????????????????????????????????????????????????????????????????????????????????????????????????????????????????????????????????????????????????????????????????????????????????????????????????????????????????????????????????????????????????????????????????????????????????????????????????????????????????????????????????????????????????????????????????????????????????????????????????????????????????????????????????????????????????????????????????????????????????????????????????????????????????????????????????????????????????????????????????????????????????????????????????????????????????????????????????????????????????????????????????????????????????????????????????????????????????????????????????????????????????????????????????????????????
[truncated: 244,345 more chars]
